# Supplementary material for: Proteomic Changes in the Human Cerebrovasculature in Alzheimer’s Disease and Related Tauopathies Linked to Peripheral Biomarkers in Plasma and Cerebrospinal Fluid
Source: medRxiv. 2024 Jan 11:2024.01.10.24301099. Preprint. [Version 1] doi: 10.1101/2024.01.10.24301099 (PMC10802758; doi:10.1101/2024.01.10.24301099)
Supplement: Supplement 1 [file media-1.xlsx]

## Sheet: Table of contents
Table of contents
Supplemental Table S1. Sample characteristics - vascular and bulk proteomes.
Supplemental Table S2. Cell type-specific marker list.
Supplemental Table S3. Protein differential abundance analysis of cerebrovasculature (ANOVA).
Supplemental Table S4. Protein differential abundance analysis of bulk tissue (ANOVA).
Supplemental Table S5. Cerebrovascular WGCNA module assaignment.
Supplemental Table S6. Gene ontology terms for cerebrovascular protein modules.
Supplemental Table S7. The correlation analysis of cerebrovascular protein modules.
Supplemental Table S8. MAGMA GWAS significance for genes associated with AD.
Supplemental Table S9. MAGMA GWAS significance for genes associated with PSP.
Supplemental Table S10. Sample characteristics - plasma proteome.
Supplemental Table S11. Sample characteristics - CSF proteome.
Supplemental Table S12. Protein differential abundance - plasma (ANOVA).
Supplemental Table S13. Protein differential abundance - CSF (ANOVA).
Supplemental Table S14. Protein overlap between plasma and cerebrovascular datasets (FET analysis).
Supplemental Table S15. Protein overlap between CSF and cerebrovascular datasets (FET analysis).

## Sheet: Table S1
Supplemental Table S1. Sample characteristics - vascular and bulk proteomes.
		Sample size
		Control	AD	PSP
		N = 28	N = 21	N = 18
	Characteristics
	Age, years ± SD	65.8 ± 8.0	78.8 ± 10.5	76.3 ± 5.5
	Sex, N Males	15	9	11
	N Females	13	12	7
	PMI, years ± SD	14.6 ± 5.3	12.2 ± 5.4	11.6 ± 6.2
	Amyloid burden, CERAD 0-1	27	0	17
	CERAD 2-3	1	21	1
	Tau burden, Braak 0-I	28	0	9
	Braak, II-III	0	21	9
	CAA score, 0 - no CAA	25	2	14
	1 - mild CAA	2	7	3
	2 - moderate CAA	0	5	1
	3 - severe CAA	1	7	0
	APOE genotype, E44	1	6	0
	E34	5	4	2
	E33	19	11	9
	E24	2	0	0
	E23	1	0	5
	Abbreviations: AD, Alzheimer’s disease; PSP, progressive supranuclear palsy;
	PMI, postmortem interval; APOE, apolipoprotein E

## Sheet: Table S2
Supplemental Table S2. Cell type-specific marker list frm snRNA-seq.
Endothelial	SMC	Pericyte	Fibroblast	Astrocyte	Microglia.MP	Neuron	Oligodendrocyte	OPC
ADGRF5	ACTA2	ABCC9	ABCA6	ACSBG1	ACSL1	ANK1	AATK	ADGRL3
ALPL	ACTB	AGRN	ABCA8	ADCY2	ALOX5	ANKS1B	AK5	ARPP21
ARL15	ADAMTS1	ANPEP	ABCA9	AHCYL1	APBB1IP	ATP8A2	AKAP6	BCAN
CFLAR	ADAMTS4	ARHGAP10	ACADL	ALDH1A1	ARHGAP24	CACNA1B	AMER2	C1QL1
CTTNBP2NL	ADCY3	ARHGAP42	ACSS3	ALDH1L1	BMP2K	CACNG3	ANK3	CASK
ELOVL7	ADCY5	ARHGAP6	AKR1C2	AQP4	C1QA	CADPS	ANLN	CCDC50
EXOC6	ADCY9	ARHGEF7	ALDH1A2	ARHGEF4	C1QB	CAMK2A	APLP1	CHL1
FES	ADIRF	ASAP2	AMOTL1	ASPH	C1QC	CELF4	ARHGAP23	DGKG
GFOD1	ANO1	ATP1A2	ANTXR2	BICD1	C3	CHD5	ASPA	DPP6
GIMAP8	ARHGEF7	ATP1B3	APOD	CABLES1	CD163	CNR1	CDK18	EPN2
GRB10	AXL	CACHD1	BMP5	CADM1	CELF2	CNTN4	CDK19	FGF12
KCTD10	BCAM	CALD1	C1S	CLU	CPVL	CNTNAP2	CLASP2	GDAP1
LAMA3	C2CD2	COL4A3	C7	CTNNA2	CTSB	DLGAP1	CNDP1	GPNMB
MECOM	CACNA1C	COL4A4	CEMIP	CTNND2	CYFIP1	DLGAP2	CNTN2	GRIA2
MYRIP	CASQ2	COL5A3	CENPP	DCLK2	DOCK11	DOCK3	CNTNAP4	GRIA4
PIK3R3	CNN1	CPM	CLMP	DOCK7	DOCK2	ELAVL2	CTNNA3	GRID2
PLAT	COL14A1	CPPED1	COL12A1	DPP10	DOCK4	ENTPD3	DIP2B	GRM7
PLPP1	COL18A1	CTDSPL	COL15A1	DTNA	DOCK8	ERBB4	DLG1	HECW1
RASGRF2	COL4A1	CYTH3	COL1A2	FAM171A1	FAM49B	ERC2	DNAJC6	HIP1R
RELL1	COL4A2	DAAM2	COL6A3	FMN2	FCGBP	GABBR2	DOCK10	KAT2B
SEMA3G	CRISPLD2	DGKB	CYP1B1	GABRA2	FCGR2A	GABRA1	DOCK5	KCND2
SMAD6	FHL5	DLC1	DCN	GABRB1	FCHSD2	GABRB2	EDIL3	KCNIP4
ST6GALNAC3	FILIP1	EBF1	FAM20A	GAREM1	FKBP5	GALNT17	ENPP2	KHDRBS3
SULT1B1	FLNA	EPS8	FBLN1	GFAP	FRMD4A	GRIA1	FOLH1	KIF13A
THSD7A	GPX3	FAM162B	FHL2	GPM6A	HCK	GRIN1	FRMD5	LRRC7
WNT2B	GRIP2	FRMD3	FLRT2	ITPKB	IGSF21	GRIN2A	FRYL	LRRTM4
ABCB1	HSPB1	FRY	FRMD6	KCNN3	LYN	GRIN2B	GAB1	MARCKS
ABCG2	IGFBP4	GRAMD2B	FSTL1	LGI1	MANBA	GRM1	GPR37	NLGN4X
ADGRF5	IGFBP7	GRM3	HSD11B1	LRIG1	MEF2C	HCN1	IL1RAPL1	NOVA1
ADGRL4	INPP4B	GUCY1B1	IGFBP2	LSAMP	MRC1	IQSEC3	LAMP2	NRCAM
ANGPT2	ITGA3	INPP4B	JAK2	MACF1	MSR1	KCNC2	MAG	NXPH1
ANXA3	ITGA7	ISYNA1	KCNK2	MAOB	NAIP	KCNT1	MAN2A1	OPCML
AP3S1	JAG1	ITIH5	LAMA2	MAPK4	NCK2	KCTD16	MAP4K4	PCDH7
ATP10A	JPH2	KALRN	LAMA4	MGST1	P2RY12	KHDRBS2	MAP7	PDZD2
ATP7B	KCNAB1	LIN7A	LAMB1	MRVI1	PALD1	KSR2	MBP	PEAK1
BSG	KIRREL1	LPL	LAMC1	NCAN	PLXDC2	NBEA	MOBP	PHYHIPL
CCNY	LMOD1	LZTS1	LTBP2	NTM	RAB31	NEGR1	MOG	PID1
CGNL1	LPP	MELTF	MMP2	NTRK2	RGS10	NRXN3	NCAM1	PIK3R1
CLDN5	LTBP1	MGLL	NR2F1	PAPLN	RHBDF2	OLFM3	NCAM2	PPP1R9A
CLIC5	MCAM	MYO1B	NTRK3	PDE4DIP	SKAP2	PAK3	OTUD7A	PRKG2
DOCK9	MFGE8	NDUFA4L2	PKP2	PHYHD1	SLC2A5	PCLO	PALM2	PTPRT
EGFL7	MSRB3	NID1	PRKAG2	PNPLA7	SLC9A9	PLCB1	PCDH9	PTPRZ1
ERG	MYH11	NOTCH3	SRPX2	PPP1R1B	SMAP2	PPM1E	PEX5L	RCN2
FLT1	MYL9	P2RY14	SVIL	PRKCA	SPP1	RBFOX3	PHLPP1	RHBDL3
GALNT18	NBEAL1	PCBP3	TGFBR3	PSD2	SRGAP1	RIMBP2	PIP4K2A	SCD5
GRASP	NOTCH3	PDE8A	TNXB	RGMA	SRGAP2	RIMS1	PLCL1	SCN1A
GRB10	NUDT4	PDE8B	UCK2	RGS20	SSH2	RIMS2	PLP1	SEZ6L
HMCN1	PDE3A	PDGFRB	USP53	SFXN5	ST6GAL1	ROBO1	PRUNE2	SHC3
ID1	PDGFA	PHLDB3	VIT	SLC1A2	STAB1	ROBO2	QDPR	SHISA9
IGF1R	PDK4	PLOD1		SLC25A18	SYK	RYR2	QKI	SMOC1
INSR	PLCE1	PLXDC1		SLC7A11	TBXAS1	SHANK2	RNF220	SORCS1
ITGA6	PPM1L	PRELP		SNTA1	TLR2	SLC4A10	RTN4	TNR
LRP8	PRKG1	PTEN		SORCS2	TLR5	SNAP25	SCD	TRIM9
PECAM1	PTP4A3	PTH1R		SPON1	VSIG4	SNCB	SH3GL3	UNC80
PODXL	RBPMS	PTPRK		STON2		SPTBN4	SHTN1	USP24
PTPRB	RCAN2	SGIP1		TNC		SRRM4	SLAIN1	VCAN
ROBO4	RGS6	SIK2		TNIK		STXBP5L	SLC24A2
SCARB1	SLC22A3	SLC12A2		TPD52L1		SYN2	SLC44A1
SEC14L1	SLIT3	SLC12A7		TTYH1		SYN3	SLCO1A2
SH3BP4	SRL	SLC19A1		ZHX3		SYNPR	SPOCK1
SLC2A1	SSBP3	SLC30A10				SYT1	SPOCK3
SLC38A3	SUSD2	SLC6A1				TIAM1	SRCIN1
SLC38A5	TAGLN	SLC6A12				VSNL1	SYNJ2
SLC39A10	TBX2	SLC6A13				VSTM2A	TF
SLC39A8	TGFB1I1	SLC6A17				ZNF385D	TMEFF2
SLC7A1	TNS1	SNRK					TMEM165
SLC7A5	TPM2	SNTB1					TMTC2
SLC9A3R2	ZFHX3	TESC					TPPP
SOX18		TRPC3					TUBB4A
ST6GALNAC3		WDR41					UGT8
TBC1D4
TFRC
TIE1
ZNF366
ABCC4
ARHGAP31
ASRGL1
BMPR2
CADPS2
CPD
CPNE8
CRIM1
EGFL7
ELOVL7
FLI1
IGFBP3
KCTD8
LRRC32
MCTP1
NOSTRIN
OSMR
PAPSS2
PARVB
PECAM1
PIK3C2A
RALGAPA2
RAMP3
SCARB1
SHE
SLCO2A1
SLCO4A1
SMAD9
TBC1D4
TMEM87B
VWF

## Sheet: Table S3
Supplemental Table S3. Protein differential abundance analysis of cerebrovasculature (ANOVA).
	F-Value	Pr(>F)	Control-AD	PSP-AD	PSP-Control	diff Control-AD	diff PSP-AD	diff PSP-Control
PLEC|Q15149	2.64933	0.0791003	0.0845201	0.183438	0.980108	-0.154063	-0.140065	0.0139981
SPTAN1|Q13813	1.01723	0.367848	0.739592	0.792443	0.339816	0.0423924	-0.0411494	-0.0835419
AHNAK|Q09666	0.658088	0.5216	0.518657	0.954	0.734691	0.0968068	0.0284975	-0.0683094
DYNC1H1|Q14204	2.29608	0.10958	0.740506	0.385504	0.0908959	-0.0364065	0.0722208	0.108627
MYH9|P35579	3.76888	0.0288153	0.380652	0.0216227	0.236134	0.0852206	0.193414	0.108193
COL6A3|P12111	3.16392	0.0495146	0.0524044	0.139423	0.968273	0.55685	0.498462	-0.058388
MYH11|P35749	7.96004	0.000869932	0.0110087	0.000953758	0.468419	0.566716	0.797859	0.231143
HSPG2|P98160	5.24855	0.0079821	0.0279282	0.0115332	0.804135	0.236063	0.29423	0.0581672
SPTBN1|Q01082	0.737716	0.482563	0.995098	0.590203	0.491256	0.00449895	-0.0518332	-0.0563321
MACF1|Q9UPN3	0.702844	0.499273	0.648755	0.977502	0.530981	-0.0264513	0.00668099	0.0331323
TLN1|Q9Y490	4.75165	0.0122081	0.534313	0.0101419	0.0796182	0.0533233	0.166245	0.112921
FLNA|P21333	11.4583	6.24683647419272e-05	7.72220083492536e-05	0.0017327	0.854663	0.691066	0.607349	-0.0837176
SYNE1|Q8NF91	0.000728515	0.999272	0.999418	0.999361	0.999986	-0.00133854	-0.00155139	-0.000212843
ANK2|Q01484	0.47411	0.62479	0.624893	0.743026	0.993361	0.0617625	0.054202	-0.00756058
LAMA2|P24043	2.91256	0.0621881	0.0721021	0.909653	0.203542	-0.269558	-0.055117	0.214441
UTRN|P46939	0.770264	0.467489	0.549804	0.999793	0.55798	-0.0635464	0.001299	0.0648454
CLTC|Q00610	0.339281	0.713663	0.996676	0.788174	0.716539	-0.00359402	0.0336948	0.0372888
SYNE2|Q8WXH0	8.25032	0.000692771	0.000437402	0.157184	0.141552	0.245153	0.124989	-0.120163
FBN1|P35555	1.05931	0.353196	0.384495	0.458381	0.999994	0.376722	0.375759	-0.000963169
LAMA5|O15230	1.04595	0.357779	0.845003	0.332953	0.583941	0.0516409	0.147389	0.095748
MAP1B|P46821	7.718	0.00105326	0.00920636	0.869869	0.00253746	0.207668	-0.0378086	-0.245477
DST|Q03001	0.136765	0.872451	0.979719	0.864209	0.929304	-0.0108311	-0.0320165	-0.0211855
MYH10|P35580	5.22063	0.00817366	0.00569782	0.174565	0.467197	0.184661	0.11465	-0.0700106
LAMB2|P55268	1.94223	0.152443	0.303101	0.94447	0.182969	-0.132708	0.0317369	0.164445
COL12A1|Q99715	4.18753	0.0199255	0.0317335	0.044743	0.992702	0.672709	0.703623	0.0309143
TNXB|P22105	3.58521	0.0339272	0.0274132	0.210303	0.743524	0.413884	0.295207	-0.118677
LRP1|Q07954	1.72918	0.1863	0.626426	0.647465	0.162385	0.058726	-0.0626013	-0.121327
SPTA1|P02549	16.3772	2.20117462542626e-06	0.000787392	0.265927	3.32933047830775e-06	-0.505882	0.227111	0.732993
PRKDC|P78527	6.01487	0.00419417	0.00279145	0.181571	0.327477	-0.208538	-0.119087	0.089451
SPTB|P11277	15.5721	3.71086245865154e-06	0.00521635	0.0863936	2.89078131621157e-06	-0.379305	0.278348	0.657653
DSP|P15924	3.39472	0.040228	0.0306886	0.367751	0.53969	0.784144	0.453085	-0.331059
FLNB|O75369	1.59872	0.210789	0.193249	0.803422	0.565027	-0.156233	-0.0621354	0.094098
VCL|P18206	16.9364	1.53969124888881e-06	4.39799360552051e-06	4.05793354322226e-05	0.994042	0.397308	0.389323	-0.00798451
VWF|P04275	5.55901	0.00613988	0.00898742	0.876595	0.0453998	0.424656	0.0749312	-0.349725
VIM|P08670	10.9076	9.31278915759877e-05	0.000316414	0.93913	0.00157908	0.614818	0.0553594	-0.559458
TLN2|Q9Y4G6	11.2819	7.09536119511562e-05	4.24624565094067e-05	0.0987601	0.0593262	0.412401	0.202416	-0.209985
AGRN|O00468	1.07476	0.347966	0.361527	0.958185	0.560797	-0.137121	-0.0307637	0.106357
FN1|P02751	2.13583	0.127193	0.124043	0.289047	0.952558	0.285222	0.241181	-0.0440409
LAMC1|P11047	2.37377	0.101968	0.271346	0.879373	0.114833	-0.144707	0.0496388	0.194346
APOB|P04114	14.8819	5.85036983504638e-06	0.000180348	0.824561	3.19486180044848e-05	-0.770895	0.117126	0.888021
MAP2|P11137	2.47794	0.0926106	0.101009	0.902128	0.272079	0.138104	0.0316541	-0.10645
MAP1A|P78559	2.96852	0.0591023	0.09697	0.998141	0.126821	0.134038	0.00408717	-0.129951
TNS1|Q9HBL0	0.763033	0.470796	0.529661	0.533376	0.993994	0.0800472	0.0880482	0.008001
NEFM|P07197	4.47021	0.0155723	0.530599	0.0127558	0.0976596	-0.135335	-0.408014	-0.272679
COL14A1|Q05707	8.13231	0.000759806	0.000489311	0.0507627	0.3892	1.26396	0.834412	-0.429549
GFAP|P14136	3.90834	0.0254701	0.022183	0.139519	0.831247	-0.724776	-0.565807	0.158969
ACTN4|O43707	16.3495	2.24063752166972e-06	4.39006037866729e-06	9.24845399267182e-05	0.932928	0.538514	0.501603	-0.0369106
NUMA1|Q14980	3.27956	0.0446127	0.0344809	0.331753	0.614721	-0.167328	-0.103515	0.0638136
ATP1A2|P50993	2.28088	0.111136	0.0915272	0.473655	0.698473	0.164132	0.0997875	-0.064345
SPTBN2|O15020	6.38337	0.00309314	0.0036015	0.71139	0.0470487	0.184167	0.0474839	-0.136683
ACTN1|P12814	16.0619	2.69771130355958e-06	5.20134142489859e-06	0.00010721	0.932482	0.740169	0.688823	-0.0513459
MYOF|Q9NZM1	10.4442	0.000130874	9.04291047888472e-05	0.193837	0.0406706	0.423942	0.182242	-0.2417
ATP1A3|P13637	1.72789	0.186526	0.160065	0.565298	0.762877	0.144414	0.0879738	-0.0564405
UBR4|Q5T4S7	1.85358	0.165683	0.924103	0.175943	0.267302	0.0135451	0.0715175	0.0579724
ATP1A1|P05023	0.714491	0.493627	0.48337	0.93544	0.73665	0.07982	0.0265681	-0.0532519
AKAP12|Q02952	2.06817	0.135485	0.424162	0.11636	0.61478	-0.0876444	-0.155598	-0.0679539
DMD|P11532	19.6736	2.84216387580152e-07	2.36612491499866e-06	3.39067368593238e-06	0.888445	0.478669	0.520227	0.0415579
IQGAP1|P46940	1.35833	0.265011	0.928552	0.270121	0.391662	-0.0228557	-0.107605	-0.0847494
HUWE1|Q7Z6Z7	1.99484	0.145106	0.197888	0.996554	0.252749	-0.0797251	-0.00400311	0.075722
NID1|P14543	2.58095	0.0842281	0.512504	0.0680296	0.369952	0.0871765	0.19743	0.110254
BSN|Q9UPA5	11.4385	6.3366267452271e-05	3.93420781138465e-05	0.0125043	0.326528	0.311071	0.213545	-0.0975258
ANK3|Q12955	2.21378	0.118286	0.104216	0.352813	0.862514	0.128288	0.0951151	-0.0331725
TUBA1A|Q71U36	2.33361	0.105832	0.507004	0.584446	0.0897187	-0.0552275	0.0542417	0.109469
MYH14|Q7Z406	0.24629	0.782495	0.947495	0.926568	0.763694	0.0259801	-0.0341814	-0.0601615
DNM1|Q05193	1.51545	0.228137	0.198879	0.657995	0.736315	0.0982081	0.05462	-0.0435881
TUBB4A|P04350	4.67217	0.0130741	0.0729106	0.817976	0.0179537	-0.132407	0.0395691	0.171976
TUBB4B|P68371	2.21836	0.117783	0.379741	0.101466	0.619008	0.0545946	0.0941024	0.0395079
FASN|P49327	3.98815	0.0237388	0.0324675	0.925392	0.0989963	-0.266234	-0.0427907	0.223444
NES|P48681	2.2654	0.112744	0.970448	0.140347	0.166919	-0.0281314	-0.25686	-0.228728
TJP1|Q07157	1.02708	0.364362	0.728257	0.330674	0.705902	-0.0538104	-0.112108	-0.0582977
TUBA4A|P68366	6.8496	0.00211354	0.00311855	0.0116423	0.989797	0.16737	0.160495	-0.00687498
MYO18A|Q92614	0.133489	0.875301	0.983131	0.94431	0.864206	-0.00566909	0.0115131	0.0171822
HSP90AA1|P07900	14.6566	6.79812902475789e-06	5.13701779922826e-05	0.992624	0.000134313	-0.622804	-0.0170727	0.605732
ATP5F1B|P06576	2.79165	0.0694362	0.0694523	0.823068	0.275215	0.134586	0.0392098	-0.095376
NEFL|P07196	4.11244	0.0212814	0.239803	0.0157558	0.305759	-0.221734	-0.429952	-0.208218
TUBB2A|Q13885	4.01272	0.0232308	0.0280674	0.0706729	0.988616	0.115741	0.109214	-0.00652674
TUBB|P07437	2.93283	0.0610516	0.238595	0.0532532	0.604148	0.0690212	0.110915	0.0418934
TUBB2B|Q9BVA1	3.18147	0.0487363	0.0991534	0.0649313	0.906288	-0.18025	-0.217816	-0.0375659
RYR2|Q92736	1.03083	0.363047	0.394527	0.467623	0.999997	0.0788094	0.0786674	-0.000141998
FLNC|Q14315	6.03173	0.00413588	0.00320746	0.064636	0.669021	0.45053	0.333881	-0.116648
MYO5A|Q9Y4I1	2.7018	0.0753848	0.0689475	0.240594	0.896915	0.130012	0.103622	-0.0263899
SPARCL1|Q14515	0.838729	0.437348	0.419653	0.903308	0.725641	0.1652	0.0620372	-0.103163
FGB|P02675	4.79632	0.0117475	0.0705059	0.802207	0.0159152	-0.690983	0.214866	0.90585
NID2|Q14112	3.49356	0.0368205	0.0292216	0.513045	0.371295	-0.231428	-0.108035	0.123393
HSP90AB1|P08238	9.59646	0.000246431	0.00132574	0.998555	0.00162665	-0.435606	0.0066547	0.44226
LAMA1|P25391	18.9841	4.31099608742951e-07	2.48692656390492e-06	0.862373	3.64239436053682e-05	-0.515943	-0.0537899	0.462153
ANK1|P16157	14.0741	1.00579345381926e-05	0.00213708	0.29805	1.35931998143102e-05	-0.417326	0.194807	0.612133
LMNA|P02545	0.394783	0.675593	0.818991	0.968384	0.678584	-0.0439067	0.0194464	0.063353
SNRNP200|O75643	2.09591	0.132019	0.12277	0.327389	0.920562	-0.118022	-0.0942932	0.0237286
DMXL2|Q8TDJ6	4.37529	0.0169121	0.0133402	0.146572	0.708921	0.194934	0.140338	-0.0545967
LRPPRC|P42704	5.25535	0.00793617	0.00692811	0.559262	0.133282	0.187831	0.0679119	-0.119919
TUBA1C|Q9BQE3	2.76204	0.0713415	0.0891432	0.137406	0.999989	0.187687	0.187278	-0.00040832
SYNM|O15061	1.09226	0.342144	0.976498	0.370273	0.42853	-0.0212824	-0.153697	-0.132415
VCP|P55072	6.56117	0.00267347	0.00295478	0.0215277	0.915735	0.208116	0.183179	-0.0249362
CKB|P12277	1.74984	0.182701	0.213692	0.973128	0.343829	-0.183336	-0.026522	0.156814
GOLGB1|Q14789	3.33501	0.0424426	0.987843	0.0942768	0.0488442	0.00583279	-0.0918552	-0.097688
TUBB3|Q13509	2.18984	0.120951	0.107056	0.352927	0.868483	0.121582	0.0906951	-0.0308874
DHX9|Q08211	1.74311	0.183865	0.168146	0.793737	0.531303	-0.135631	-0.05314	0.0824908
PYGB|P11216	1.36569	0.263152	0.409525	0.974619	0.310633	-0.187452	0.0348696	0.222322
HNRNPM|P52272	3.86251	0.0265227	0.0261107	0.108542	0.92154	-0.203382	-0.173049	0.0303335
VPS13C|Q709C8	2.32919	0.106267	0.290267	0.863639	0.116076	-0.0610533	0.0229872	0.0840405
CNP|P09543	3.68172	0.0311339	0.0416173	0.931246	0.117222	-0.334616	-0.0536544	0.280962
ANXA6|P08133	7.80206	0.000985441	0.595701	0.00108011	0.00831487	0.16107	0.689832	0.528762
TINAGL1|Q9GZM7	0.234424	0.79176	0.881232	0.984866	0.797561	-0.0509579	0.0195527	0.0705106
RANBP2|P49792	3.66486	0.0316041	0.0259211	0.19041	0.765903	-0.154132	-0.112565	0.0415671
MYO1C|O00159	9.08397	0.000363702	0.00274202	0.000672681	0.683269	0.222932	0.278268	0.0553359
BGN|P21810	7.00821	0.00185878	0.00121752	0.198621	0.195087	1.06604	0.549614	-0.516428
HNRNPA2B1|P22626	9.04692	0.000374156	0.000223232	0.0923149	0.167415	-0.377554	-0.209258	0.168296
LAMA4|Q16363	1.66067	0.198769	0.767258	0.178541	0.426877	0.0486118	0.139213	0.0906016
COL6A1|P12109	2.13671	0.127088	0.128692	0.269394	0.970633	0.490663	0.430793	-0.0598705
PRPF8|Q6P2Q9	1.49126	0.233448	0.210152	0.516798	0.883328	-0.106412	-0.0758582	0.0305533
ATP2A2|P16615	3.73949	0.0295766	0.022921	0.467108	0.365723	0.137044	0.0659909	-0.0710534
NEFH|P12036	6.62533	0.00253688	0.115822	0.00165915	0.137469	-0.332963	-0.662516	-0.329554
ACO2|Q99798	0.0613388	0.940564	0.95772	0.943272	0.996687	0.0214612	0.0276056	0.00614439
UBA1|P22314	11.7542	5.05165032481515e-05	0.000104933	0.741109	0.00226866	-0.702378	-0.128459	0.573919
ITPR1|Q14643	6.52024	0.00276455	0.00399425	0.0142293	0.98997	0.147234	0.14109	-0.0061441
HSPA1B|P0DMV9	4.75796	0.0121418	0.986804	0.0355647	0.0152539	-0.00960553	0.174256	0.183861
KTN1|Q86UP2	4.75588	0.0121636	0.0145312	0.820042	0.0873569	-0.194868	-0.0447808	0.150088
EPB41L2|O43491	0.837706	0.437783	0.64138	0.421642	0.881388	-0.0473394	-0.0733372	-0.0259977
USP9X|Q93008	3.67539	0.0313097	0.968271	0.0836785	0.0340661	-0.0131104	0.130465	0.143576
CNTN1|Q12860	4.07679	0.021958	0.0731204	0.0253528	0.76179	0.167208	0.221607	0.0543987
HADHA|P40939	3.11734	0.0516437	0.0406941	0.48694	0.470811	0.1595	0.0815346	-0.0779651
DCTN1|Q14203	2.69011	0.0761969	0.247399	0.833292	0.0831167	-0.0866065	0.0341821	0.120789
AP2B1|P63010	11.1262	7.94275469232751e-05	5.47913610396966e-05	0.00898781	0.444278	0.1688	0.122985	-0.0458145
FGG|P02679	4.29793	0.0180922	0.102969	0.777776	0.0220135	-0.708559	0.255199	0.963758
DPYSL2|Q16555	2.96889	0.0590828	0.692593	0.284911	0.0471255	-0.0457725	0.0944759	0.140248
NSF|P46459	1.72056	0.187824	0.169146	0.770386	0.56027	0.0947096	0.0395129	-0.0551966
EPRS1|P07814	0.469363	0.627716	0.989352	0.648452	0.693318	-0.00567379	-0.0400979	-0.0344241
HNRNPU|Q00839	6.77567	0.00224437	0.00144642	0.146765	0.286679	-0.299005	-0.17099	0.128016
LAMB1|P07942	6.92145	0.00199394	0.981746	0.00885807	0.00280677	-0.0148232	0.275618	0.290441
TPR|P12270	0.716435	0.49269	0.575451	0.531428	0.982425	-0.0596207	-0.0705962	-0.0109755
MATR3|P43243	1.32188	0.274413	0.311408	0.369798	0.99957	-0.165629	-0.168876	-0.00324666
PI4KA|P42356	3.97058	0.0241093	0.0687036	0.967402	0.044337	0.087769	-0.0105089	-0.0982779
SYN1|P17600	0.76068	0.471877	0.653767	0.460258	0.904655	0.0791903	0.118793	0.0396024
GCN1|Q92616	3.0582	0.0544837	0.0458855	0.621235	0.367225	0.127667	0.0540338	-0.073633
AKAP9|Q99996	1.79752	0.174665	0.340345	0.173284	0.833777	-0.064246	-0.0912604	-0.0270144
CHD4|Q14839	1.52529	0.226013	0.223324	0.402346	0.97075	-0.0855938	-0.0733348	0.012259
MYH7|P12883	0.579655	0.563249	0.906651	0.539304	0.745758	-0.163815	-0.457316	-0.293501
ATP6V1B2|P21281	0.684049	0.508526	0.617872	0.527036	0.96547	0.051821	0.0662217	0.0144007
PCLO|Q9Y6V0	2.49721	0.0909791	0.0823552	0.277263	0.890818	0.133124	0.10424	-0.0288847
RNF213|Q63HN8	0.771458	0.466945	0.493861	0.56934	0.999885	0.0939244	0.0926948	-0.0012296
TOP2B|Q02880	2.98497	0.0582259	0.38744	0.543046	0.048731	0.0846103	-0.0748383	-0.159449
A2M|P01023	1.31773	0.275505	0.867422	0.26208	0.458318	0.0628608	0.216023	0.153162
C4A|P0C0L4	3.04402	0.0551886	0.0434574	0.344173	0.655989	-0.453901	-0.28665	0.167251
TNR|Q92752	4.09438	0.0216214	0.825364	0.024397	0.0616149	0.0442841	0.223406	0.179122
ATP2B4|P23634	1.23149	0.299249	0.733176	0.267674	0.611501	0.0463181	0.106689	0.0603704
HSPA8|P11142	0.515761	0.599713	0.844098	0.57029	0.847303	0.0273323	0.0552597	0.0279274
HK1|P19367	6.19477	0.0036134	0.00543159	0.0159517	0.996513	0.210063	0.204737	-0.00532638
INA|Q16352	2.16054	0.124296	0.221596	0.984649	0.177012	0.180526	-0.0199214	-0.200447
FGA|P02671	4.45772	0.0157421	0.139004	0.621472	0.0155763	-0.695066	0.371674	1.06674
KRT9|P35527	5.69133	0.00549409	0.0250066	0.939466	0.0121214	-1.03364	0.14331	1.17695
JCAD|Q9P266	0.734762	0.483956	0.511844	0.582622	0.99996	-0.106723	-0.10588	0.000843335
EPB41L1|Q9H4G0	0.236217	0.790353	0.777721	0.892477	0.984499	0.0423948	0.0314997	-0.010895
RTN4|Q9NQC3	1.28098	0.285376	0.295812	0.42883	0.992298	0.0834935	0.0767048	-0.00678864
COL6A2|P12110	2.59546	0.0831122	0.0756521	0.258533	0.894487	0.559634	0.442469	-0.117164
XRCC5|P13010	7.77722	0.001005	0.0010532	0.567629	0.0337125	-0.388531	-0.115869	0.272662
GANAB|Q14697	2.78586	0.0698047	0.0582807	0.613499	0.429017	-0.0953532	-0.0426796	0.0526736
ACTB|P60709	10.2486	0.000151268	0.00109062	0.000364345	0.736543	0.337972	0.407182	0.0692098
C4B; C4B_2|P0C0L5	18.455	5.95870682789362e-07	3.08568409379539e-07	0.00215384	0.107306	-1.43274	-0.929483	0.503256
PC|P11498	2.00723	0.143433	0.120756	0.600249	0.641568	0.28789	0.153901	-0.133989
KRT10|P13645	2.9398	0.0606658	0.135039	0.974221	0.0953043	-0.713493	0.0883095	0.801802
LMNB2|Q03252	1.83602	0.168444	0.146136	0.475944	0.824964	-0.148617	-0.100901	0.0477161
UGGT1|Q9NYU2	1.86853	0.163369	0.170066	0.300492	0.984887	0.064122	0.0580893	-0.00603279
STXBP1|P61764	2.862	0.0651188	0.0750387	0.144752	0.993409	0.154277	0.146433	-0.00784435
DNM2|P50570	1.65944	0.199	0.18183	0.443475	0.907098	0.117894	0.0892374	-0.0286564
AP2A1|O95782	12.4734	3.03387847202652e-05	2.06815703182039e-05	0.0052845	0.407111	0.233381	0.170347	-0.0630338
TGM2|P21980	6.04969	0.00407468	0.0324309	0.00415525	0.536055	0.298296	0.426018	0.127722
ATP5F1A|P25705	2.58699	0.0837613	0.0713625	0.653031	0.439951	0.144785	0.0628894	-0.0818952
AFDN|P55196	0.697493	0.50189	0.885194	0.475855	0.706797	-0.0302105	-0.0829992	-0.0527887
ACTA2|P62736	12.3814	3.2369714232609e-05	0.000132599	0.000206604	0.947259	0.630788	0.677209	0.0464207
USP5|P45974	0.738518	0.482186	0.449623	0.826614	0.84962	0.0619535	0.0332358	-0.0287178
HSP90B1|P14625	1.60821	0.208899	0.193756	0.819761	0.546042	-0.117226	-0.0444532	0.0727727
CTNND1|O60716	0.610253	0.546606	0.998982	0.602442	0.586026	-0.00209951	-0.0520661	-0.0499666
EPB41L3|Q9Y2J2	6.76671	0.00226078	0.00146264	0.120957	0.338706	0.203482	0.122447	-0.0810342
DNM3|Q9UQ16	8.03087	0.000822782	0.000510143	0.129681	0.188164	0.209773	0.113906	-0.0958674
ITPR2|Q14571	2.56186	0.0857202	0.0747509	0.295941	0.849466	0.187462	0.140079	-0.0473831
OPA1|O60313	5.38589	0.00710524	0.0057171	0.473273	0.157681	0.160519	0.0645987	-0.0959207
CKAP5|Q14008	0.0463459	0.954746	0.998821	0.970668	0.953646	-0.00257485	0.0143146	0.0168894
MYO1B|O43795	0.0120774	0.987998	0.997374	0.986879	0.994627	0.00579743	0.0143729	0.00857552
SORBS1|Q9BX66	9.86733	0.00020102	0.000122133	0.0302468	0.302942	0.387273	0.252605	-0.134668
NFASC|O94856	2.18038	0.122021	0.219609	0.138631	0.899732	0.146724	0.186173	0.0394492
TUBA8|Q9NY65	2.36523	0.102777	0.587366	0.0851506	0.365719	0.0548553	0.133182	0.0783271
KIF21A|Q7Z4S6	1.50284	0.23089	0.812522	0.541843	0.202381	0.025829	-0.0492917	-0.0751207
C3|P01024	7.54814	0.00120543	0.00180533	0.786835	0.0193458	-0.700607	-0.141905	0.558702
EEF2|P13639	1.10296	0.338631	0.320569	0.871969	0.659792	-0.128568	-0.0488402	0.0797278
PPFIBP1|Q86W92	2.85722	0.0654032	0.105606	0.99831	0.136362	0.123866	0.00367184	-0.120195
ITPR3|Q14573	1.15803	0.321141	0.362179	0.986955	0.480339	-0.108374	-0.013489	0.0948848
ITGB1|P05556	1.77966	0.177631	0.574008	0.684755	0.157267	-0.0806755	0.0735707	0.154246
ITGB4|P16144	3.6139	0.0330708	0.0280968	0.611291	0.280399	-0.264001	-0.105018	0.158983
ATP2B2|Q01814	4.85791	0.011142	0.0109717	0.684014	0.119252	0.252477	0.0776592	-0.174817
GSN|P06396	10.095	0.000169578	0.942308	0.00159587	0.000245368	-0.0225338	0.276928	0.299462
EHD2|Q9NZN4	2.15256	0.125225	0.576138	0.10428	0.431564	0.0911539	0.207795	0.116641
CCT3|P49368	1.57594	0.215394	0.49546	0.193179	0.716654	0.0782069	0.133661	0.055454
TNKS1BP1|Q9C0C2	0.602278	0.550894	0.534139	0.731534	0.971233	-0.0957411	-0.0745276	0.0212135
ACTN2|P35609	9.27131	0.000315276	0.000267567	0.0106289	0.677777	0.465482	0.368863	-0.0966182
CROCC|Q5TZA2	1.35782	0.26514	0.236238	0.740296	0.70687	0.147025	0.0733668	-0.0736578
ADD1|P35611	0.992827	0.376632	0.565419	0.954128	0.399489	0.0705361	-0.0222685	-0.0928046
TRIO|O75962	11.2475	7.27397790268873e-05	5.07692354793088e-05	0.00815822	0.453552	0.177936	0.130491	-0.0474453
KRT1|P04264	4.14471	0.0206873	0.10684	0.800127	0.0256424	-0.739311	0.252899	0.99221
LAMA3|Q16787	0.222414	0.801252	0.82422	0.836738	0.999302	-0.0648366	-0.0688543	-0.00401767
HYOU1|Q9Y4L1	0.222724	0.801006	0.961453	0.786825	0.894987	-0.0151267	-0.0414088	-0.026282
UACA|Q9BZF9	1.17505	0.315925	0.287712	0.61364	0.889671	0.0791225	0.0543668	-0.0247557
CTNNA2|P26232	0.87231	0.423305	0.799841	0.390146	0.707565	-0.0470407	-0.107619	-0.060578
IMMT|Q16891	7.34913	0.00141301	0.000912532	0.181324	0.183425	0.184618	0.0956072	-0.0890107
ACACA|Q13085	1.0144	0.368858	0.34665	0.612114	0.937933	0.0697957	0.0522398	-0.0175559
CTNNA1|P35221	0.516696	0.599162	0.606321	0.709954	0.996484	-0.0449737	-0.0410943	0.0038794
ATP2B1|P20020	1.86539	0.163853	0.148641	0.399408	0.898555	0.131031	0.0995467	-0.0314842
SVIL|O95425	14.0616	1.01435214205263e-05	5.54030717958565e-06	0.0434163	0.0414454	0.551169	0.283872	-0.267297
PRKCA|P17252	1.7086	0.189958	0.1725	0.784464	0.550297	0.203458	0.0823411	-0.121117
CCT4|P50991	0.758186	0.473025	0.89417	0.450493	0.666412	0.0335855	0.0999003	0.0663147
HSPD1|P10809	0.210998	0.810384	0.859273	0.998541	0.839982	-0.0376613	0.00408064	0.0417419
SEPTIN7|Q16181	0.0687048	0.933677	0.955226	0.935055	0.995063	-0.0150943	-0.0202196	-0.00512527
COPA|P53621	0.0198682	0.980334	0.989111	0.979509	0.997218	0.0067162	0.0102169	0.00350071
SPTBN4|Q9H254	5.2748	0.00780624	0.00554362	0.314025	0.269891	0.202605	0.101555	-0.101051
TNC|P24821	11.1951	7.55556766190215e-05	0.00187254	0.740457	0.000206919	-0.609992	0.138864	0.748855
ALB|P02768	2.81649	0.0678788	0.752671	0.274329	0.0556462	-0.0890959	0.212487	0.301583
SMC3|Q9UQE7	3.95442	0.0244551	0.0347991	0.94097	0.0951481	-0.137364	-0.0197687	0.117595
KRT2|P35908	3.3844	0.0406018	0.0738145	0.999535	0.0924047	-0.754274	-0.0108459	0.743428
CDC42BPB|Q9Y5S2	1.44969	0.242879	0.51331	0.859713	0.239971	0.0311286	-0.0163052	-0.0474338
TUBB6|Q9BUF5	8.90795	0.000416224	0.000284831	0.0252998	0.473179	0.22205	0.157596	-0.064454
COL1A1|P02452	5.11792	0.00892009	0.00769486	0.555001	0.145022	1.39928	0.515286	-0.883992
EIF3A|Q14152	1.2101	0.305458	0.957707	0.482417	0.293086	-0.0149922	0.0685986	0.0835908
MVP|Q14764	2.10806	0.13053	0.116668	0.360135	0.880622	0.183789	0.138544	-0.0452447
CALD1|Q05682	11.9139	4.50765884486339e-05	3.44961886131756e-05	0.216447	0.0176045	0.623588	0.243846	-0.379743
SF3B1|O75533	0.272834	0.762175	0.987384	0.853357	0.751585	0.0100112	-0.0391961	-0.0492073
ABCB1|P08183	2.48392	0.0921012	0.100793	0.903711	0.26989	-0.268393	-0.0609601	0.207433
MYCBP2|O75592	0.423972	0.65642	0.65402	0.771668	0.992472	0.0397994	0.0343363	-0.00546304
HSPA9|P38646	0.0186469	0.981532	0.986364	0.982818	0.999242	0.0101779	0.0126493	0.00247134
SMC1A|Q14683	5.68736	0.00551241	0.0113945	0.974673	0.0270824	-0.146678	-0.0117363	0.134941
AHNAK2|Q8IVF2	3.12171	0.0514398	0.0533112	0.829084	0.223414	0.209218	0.0568826	-0.152336
CALR|P27797	11.1873	7.5983122968917e-05	0.000270459	0.94222	0.00132927	-0.302172	-0.0261911	0.275981
KIF5B|P33176	1.84695	0.16672	0.151074	0.77587	0.518506	-0.13194	-0.0525792	0.079361
SND1|Q7KZF4	1.31441	0.276383	0.319692	0.363275	0.99817	0.142621	0.148458	0.00583758
DOCK1|Q14185	0.568879	0.569234	0.551696	0.929672	0.808827	-0.0573504	-0.0220924	0.035258
MTOR|P42345	2.05306	0.137412	0.161106	0.227153	0.999916	0.056872	0.0564802	-0.000391761
MYH1|P12882	0.292782	0.747262	0.976358	0.74276	0.827649	-0.0733359	-0.286802	-0.213466
MYLK|Q15746	4.96787	0.0101396	0.0239907	0.0188991	0.925175	0.271673	0.310717	0.0390442
OGDH|Q02218	3.98981	0.0237042	0.0202959	0.603003	0.234171	0.128138	0.0493156	-0.0788228
MSN|P26038	1.07774	0.346968	0.327371	0.868135	0.673419	0.109028	0.0424832	-0.0665451
MYO6|Q9UM54	0.164451	0.848747	0.979757	0.931137	0.835648	-0.0080161	0.0165707	0.0245868
NDUFS1|P28331	4.06538	0.0221793	0.0200991	0.658099	0.197235	0.164782	0.0575474	-0.107235
CCT5|P48643	1.32023	0.274846	0.931822	0.280497	0.400659	0.0258253	0.122726	0.0969004
CCT2|P78371	1.05387	0.355056	0.957978	0.367955	0.465961	0.0185675	0.100105	0.081538
GAPDH|P04406	4.06867	0.0221152	0.0641044	0.0279771	0.817324	-0.149523	-0.190307	-0.0407847
CGNL1|Q0VF96	9.27287	0.000314902	0.000501629	0.731297	0.00890826	-0.373254	-0.0778211	0.295433
HDLBP|Q00341	5.45052	0.00672769	0.0114866	0.936889	0.0383555	0.163537	0.0208886	-0.142648
ARHGEF17|Q96PE2	0.446428	0.642053	0.835295	0.9376	0.629884	-0.0305226	0.0201769	0.0506995
DOCK9|Q9BZ29	4.99089	0.00994187	0.040794	0.931836	0.019012	-0.163104	0.0259498	0.189054
PYGM|P11217	6.45356	0.00291987	0.0023698	0.437421	0.101476	-0.460304	-0.178571	0.281733
DNM1L|O00429	1.87655	0.162142	0.308776	0.952852	0.196543	-0.141388	0.0313356	0.172723
NBEA|Q8NFP9	0.98012	0.381292	0.518909	0.39307	0.936997	0.0412659	0.0546148	0.0133489
DCLK1|O15075	7.49271	0.00125986	0.001102	0.45336	0.0563991	0.185246	0.0656946	-0.119552
SNAP25|P60880	12.3825	3.23444316172824e-05	2.46577951360516e-05	0.203384	0.0152852	0.319693	0.125161	-0.194532
TJP2|Q9UDY2	8.23273	0.000702362	0.000471432	0.0382576	0.454758	-0.398078	-0.275	0.123078
HSPA5|P11021	1.46766	0.238754	0.265582	0.968553	0.421203	-0.101747	-0.0172383	0.0845086
TNS2|Q63HR2	0.0654472	0.936716	0.935323	0.994596	0.971002	-0.0255321	-0.0080347	0.0174974
GOLGA4|Q13439	4.53426	0.0147305	0.0107884	0.361848	0.328946	-0.109283	-0.0552475	0.0540356
NF1|P21359	14.3322	8.45009045847504e-06	9.00676052206784e-06	0.000686362	0.702713	0.235898	0.197961	-0.0379371
VPS13D|Q5THJ4	3.84557	0.026923	0.0201435	0.379323	0.430599	0.0794938	0.0425126	-0.0369812
AP2A2|O94973	11.6218	5.55428739367665e-05	3.07508830614811e-05	0.0325981	0.147184	0.165511	0.0980371	-0.0674744
ITSN1|Q15811	0.0844892	0.919093	0.912847	0.963063	0.992844	-0.01099	-0.00780551	0.00318451
IGF2R|P11717	0.15785	0.854338	0.840815	0.951382	0.973293	0.0282455	0.0167293	-0.0115161
HSPA2|P54652	8.55585	0.000546157	0.00600209	0.847763	0.00139365	-0.184493	0.0348558	0.219348
AP1B1|Q10567	0.054509	0.946998	0.969365	0.997198	0.949637	-0.0117502	0.00390233	0.0156525
DES|P17661	11.8055	4.86983741059647e-05	2.69513720793091e-05	0.0276072	0.157565	1.50645	0.90832	-0.598126
ATP6V1A|P38606	0.517156	0.598891	0.66105	0.640337	0.991445	0.0468117	0.053752	0.00694039
CLASP2|O75122	0.217104	0.805487	0.798532	0.977817	0.914245	-0.0274329	-0.00956163	0.0178713
USP7|Q93009	1.91407	0.156526	0.775846	0.452641	0.133261	-0.0362512	0.0712626	0.107514
KANK2|Q63ZY3	4.17877	0.0200789	0.0147323	0.248506	0.536769	0.288594	0.17819	-0.110404
CCT7|Q99832	2.1628	0.124035	0.320248	0.114531	0.727021	0.101754	0.156922	0.0551687
CADPS|Q9ULU8	0.993525	0.376378	0.454751	0.427351	0.983346	0.0904924	0.104036	0.0135433
RAD50|Q92878	0.579673	0.563239	0.794252	0.535213	0.861814	-0.0336564	-0.0615791	-0.0279228
SRRM2|Q9UQ35	0.442285	0.64468	0.744591	0.651796	0.969424	-0.0608101	-0.0811459	-0.0203358
TCP1|P17987	1.5553	0.219656	0.416926	0.211282	0.822538	0.0966271	0.143483	0.0468555
IARS1|P41252	0.0753439	0.927514	0.997425	0.930562	0.944897	-0.00422152	-0.0246863	-0.0204648
SACS|Q9NZJ4	2.05342	0.137367	0.890123	0.325939	0.123761	0.0292189	-0.101357	-0.130576
SBF1|O95248	3.20164	0.0478574	0.0548652	0.120207	0.988755	0.116145	0.108874	-0.00727101
ADAR|P55265	2.07021	0.135227	0.204009	0.171831	0.95834	-0.150241	-0.17524	-0.0249984
NCAM1|P13591	1.64745	0.201273	0.858427	0.454447	0.178195	-0.045455	0.115043	0.160498
XRCC6|P12956	10.6883	0.000109352	0.000104184	0.376636	0.0146395	-0.419488	-0.139419	0.280068
LMNB1|P20700	2.04629	0.138285	0.141946	0.277272	0.977421	-0.12107	-0.107806	0.0132642
ADD2|P35612	1.64272	0.202176	0.300641	0.231175	0.943624	0.095693	0.117166	0.0214727
CEP170B|Q9Y4F5	29.4872	1.32553908915078e-09	7.52399142989191e-10	0.00750917	0.000490898	0.324815	0.147762	-0.177054
HSPA4|P34932	0.108469	0.897386	0.990089	0.894379	0.934021	0.00639567	0.0237085	0.0173129
NBAS|A2RRP1	1.8467	0.166759	0.173936	0.913436	0.38935	0.0665962	0.0164742	-0.050122
ESYT1|Q9BSJ8	0.382317	0.683957	0.677991	0.799539	0.990399	0.0369625	0.0309678	-0.0059947
LARS1|Q9P2J5	0.611022	0.546195	0.997203	0.593594	0.593698	-0.00395565	-0.0600356	-0.0560799
ANKFY1|Q9P2R3	0.180997	0.834899	0.998932	0.854621	0.857107	-0.00381034	-0.0511908	-0.0473804
SYNPO2|Q9UMS6	7.28195	0.00149116	0.00133804	0.0233904	0.774639	0.587939	0.47606	-0.111879
KPNB1|Q14974	6.1237	0.00383219	0.0165157	0.965991	0.0102273	-0.107939	0.0105145	0.118454
CAD|P27708	7.25845	0.00151954	0.0016946	0.63572	0.0362506	0.183224	0.0508409	-0.132384
NOMO2|Q5JPE7	0.890256	0.415993	0.837472	0.74515	0.382192	0.0226222	-0.0322652	-0.0548874
LPP|Q93052	5.78911	0.00506229	0.0346561	0.00534086	0.576713	0.231258	0.325196	0.0939381
AARS1|P49588	1.18008	0.314401	0.285242	0.785117	0.724	-0.16012	-0.0769667	0.0831537
PLXNB2|O15031	1.12579	0.331265	0.298106	0.70468	0.82284	-0.0824939	-0.0486342	0.0338596
EEA1|Q15075	0.171722	0.842633	0.998507	0.88535	0.844805	-0.00253686	0.0253612	0.0278981
ILF3|Q12906	0.756239	0.473924	0.451164	0.893457	0.771435	0.115812	0.0478533	-0.0679585
COPB1|P53618	0.413779	0.663051	0.821605	0.644394	0.923166	0.0348324	0.0577653	0.0229329
COL4A2|P08572	2.19889	0.119936	0.101868	0.648692	0.539957	0.33858	0.159935	-0.178644
PLXNA1|Q9UIW2	3.22165	0.0470015	0.125935	0.0519004	0.798851	0.128361	0.171206	0.0428449
NOMO3|P69849	4.06595	0.0222583	0.021514	0.732389	0.177352	1.21846	0.376071	-0.842388
ENO1|P06733	17.6431	9.86079825842331e-07	4.89933593583736e-07	0.0129208	0.031003	-0.456476	-0.249767	0.206709
MADD|Q8WXG6	3.69895	0.0306607	0.0233148	0.42028	0.416509	0.134632	0.0694266	-0.0652057
DDX1|Q92499	8.79003	0.000455744	0.000281325	0.133521	0.131274	-0.280727	-0.144827	0.1359
RRBP1|Q9P2E9	0.660424	0.520409	0.54965	0.988302	0.668601	0.0784211	0.0120889	-0.0663322
GLS|O94925	5.11624	0.00893293	0.00652974	0.362227	0.249568	0.178755	0.0852636	-0.0934917
DTNA|Q9Y4J8	1.13692	0.327733	0.952348	0.339271	0.441838	0.0347486	0.182807	0.148058
ROCK2|O75116	0.717691	0.492087	0.465744	0.728552	0.940292	-0.112119	-0.0794706	0.0326487
SLC25A12|O75746	5.30079	0.00763608	0.00543952	0.319802	0.261602	0.218249	0.108293	-0.109956
SF3B3|Q15393	0.354009	0.70335	0.999984	0.755821	0.722635	0.000288136	-0.0418802	-0.0421684
PKM|P14618	0.891065	0.415666	0.733322	0.382608	0.765001	-0.0536709	-0.105193	-0.0515224
GPD2|P43304	2.65406	0.0787579	0.144552	0.994576	0.132441	0.118298	-0.00680181	-0.1251
GRIPAP1|Q4V328	0.695219	0.503006	0.75682	0.903925	0.488461	0.0257999	-0.0171509	-0.0429507
PDIA4|P13667	1.19107	0.311097	0.43993	0.987497	0.372173	-0.0870306	0.0118162	0.0988469
COL18A1|P39060	6.11451	0.00386149	0.00330436	0.0465787	0.766451	0.434069	0.342509	-0.0915597
HSPA12A|O43301	10.7927	0.00010129	9.08687183001078e-05	0.337568	0.016392	0.244315	0.0849822	-0.159333
MTHFD1|P11586	0.383622	0.683076	0.773446	0.689969	0.973858	0.082885	0.110324	0.027439
CAVIN2|O95810	0.553798	0.577721	0.592739	0.981744	0.733668	-0.0840909	-0.0173669	0.066724
XPO1|O14980	0.904305	0.41036	0.698866	0.874763	0.394769	-0.0857661	0.0578385	0.143605
ANXA2|P07355	5.78059	0.00509848	0.20272	0.0034326	0.12993	0.2792	0.606974	0.327774
FARP1|Q9Y4F1	1.14174	0.326214	0.477099	0.976391	0.372251	0.0588075	-0.0116012	-0.0704087
NOMO1|Q15155	1.83468	0.171944	0.465406	0.821964	0.166256	0.139138	-0.0769605	-0.216099
SHANK3|Q9BYB0	0.277879	0.758374	0.842947	0.990645	0.776356	-0.0360553	0.00933864	0.045394
POLR2A|P24928	2.20147	0.119649	0.0999778	0.600747	0.585525	-0.105618	-0.0539482	0.0516697
PARP1|P09874	7.11099	0.00171084	0.004519	0.981889	0.0107078	-0.23496	-0.0143108	0.220649
PSMD1|Q99460	0.382873	0.683581	0.673778	0.961843	0.853034	-0.046962	-0.0162451	0.030717
MPO|P05164	0.293267	0.746904	0.809166	0.99817	0.785899	-0.155322	0.015946	0.171268
ABR|Q12979	2.08377	0.133525	0.131195	0.293561	0.957613	0.0943096	0.0803675	-0.0139421
ITIH5|Q86UX2	1.17193	0.316876	0.289758	0.604658	0.898364	0.142827	0.0999175	-0.0429096
BASP1|P80723	0.046433	0.954663	0.951208	0.992237	0.985222	0.0323677	0.0141255	-0.0182422
HSPH1|Q92598	9.00036	0.000387737	0.00695755	0.725372	0.000777138	-0.29289	0.0785366	0.371427
MDN1|Q9NU22	2.19362	0.120526	0.0997971	0.549523	0.640071	-0.126954	-0.0703248	0.0566289
CAMK2A|Q9UQM7	7.22698	0.00155843	0.0129687	0.00190147	0.576189	0.14418	0.195231	0.0510503
CYFIP2|Q96F07	2.1699	0.123218	0.106343	0.388937	0.830212	0.143776	0.101864	-0.0419127
VPS13A|Q96RL7	3.95093	0.0245305	0.0578971	0.0352543	0.888512	0.0912911	0.109973	0.0186823
ALDH1L1|O75891	5.04155	0.00952067	0.0155906	0.940361	0.0485387	-0.462202	-0.0595866	0.402616
SMCHD1|A6NHR9	1.90114	0.158438	0.138849	0.71616	0.559073	-0.0951282	-0.0425405	0.0525877
CNTNAP1|P78357	0.312874	0.732548	0.900343	0.710272	0.906054	0.0408301	0.081732	0.0409019
THBS1|P07996	4.88197	0.0109142	0.998281	0.0285135	0.0152964	-0.0120819	0.630364	0.642446
TP53BP1|Q12888	0.785922	0.460411	0.863688	0.761782	0.426836	0.049842	-0.0752226	-0.125065
GIT1|Q9Y2X7	1.54954	0.220862	0.192833	0.577974	0.805757	-0.0624861	-0.0394391	0.0230471
ITGA7|Q13683	3.09548	0.0526751	0.595324	0.325966	0.0409877	-0.0735901	0.120421	0.194011
COPG1|Q9Y678	0.231512	0.79405	0.788258	0.876332	0.993012	0.0400855	0.0329908	-0.00709461
PPP2R1A|P30153	0.546881	0.581658	0.69887	0.988893	0.620291	-0.0620691	0.0120782	0.0741473
NRCAM|Q92823	0.810352	0.449589	0.525708	0.498013	0.985933	0.0786708	0.0906594	0.0119886
MAP6|Q96JE9	7.04643	0.00180228	0.00293761	0.850078	0.020814	0.255745	0.0445629	-0.211182
CAVIN1|Q6NZI2	3.47342	0.0374898	0.0689361	0.0589803	0.949679	0.152237	0.173512	0.0212744
NDUFS2|O75306	6.64727	0.00249186	0.0019203	0.382665	0.110005	0.175578	0.0721198	-0.103459
SYT1|P21579	4.58359	0.0141144	0.0421539	0.0196853	0.831978	0.196875	0.244429	0.0475535
DLG4|P78352	10.2942	0.000146236	0.000107692	0.010248	0.525955	0.320653	0.239994	-0.0806592
ATP2B3|Q16720	0.176569	0.838582	0.825577	0.929989	0.981706	0.0461588	0.0313804	-0.0147784
ATP6V0A1|Q93050	5.28766	0.00772154	0.0102128	0.0309575	0.989345	0.234544	0.223364	-0.01118
MFGE8|Q08431	4.43228	0.0160941	0.0141598	0.102778	0.829725	0.611029	0.48422	-0.126809
HSPA4L|O95757	2.95701	0.059724	0.0896323	0.988906	0.141225	-0.149225	-0.0109503	0.138275
VDAC1|P21796	10.0978	0.000169221	0.000253318	0.659622	0.00723783	0.229744	0.0526051	-0.177139
PSMD2|Q13200	0.0214404	0.978795	0.99098	0.99717	0.978025	-0.00809336	0.00500595	0.0130993
POR|P16435	1.70047	0.191424	0.444961	0.173202	0.728116	0.0411427	0.0676215	0.0264788
EZR|P15311	3.84854	0.0268524	0.0241309	0.661883	0.220082	-0.229681	-0.0817392	0.147941
PFKP|Q01813	6.30378	0.00330253	0.00312335	0.0334214	0.837628	0.199545	0.165411	-0.034134
GLG1|Q92896	8.75814	0.000467084	0.00211544	0.00121287	0.843817	-0.175078	-0.203342	-0.0282646
ARFGEF2|Q9Y6D5	0.756466	0.473819	0.974585	0.490312	0.569242	0.0111067	0.0651074	0.0540006
PRKCB|P05771	2.22347	0.117224	0.109874	0.298672	0.924825	0.179034	0.144989	-0.0340457
EFTUD2|Q15029	2.94349	0.0604624	0.0592647	0.181154	0.939131	-0.143553	-0.12206	0.0214938
NNT|Q13423	4.32632	0.0176496	0.0128681	0.338131	0.387019	0.170836	0.0912128	-0.0796231
HSD17B4|P51659	0.0844641	0.919116	0.965734	0.912238	0.979498	0.0149623	0.0268789	0.0119166
MPRIP|Q6WCQ1	0.599539	0.552375	0.528947	0.906991	0.822753	0.0946238	0.0407491	-0.0538747
GOLGA3|Q08378	2.96992	0.0590272	0.887591	0.0660646	0.122787	-0.0172856	-0.093753	-0.0764674
CNOT1|A5YKK6	1.29813	0.280725	0.257741	0.54795	0.910049	0.0453468	0.0331515	-0.0121953
PFKL|P17858	0.291525	0.748193	0.889806	0.728863	0.928342	0.0360035	0.065683	0.0296796
TRIM28|Q13263	6.24105	0.00347788	0.00248486	0.0795231	0.555744	-0.268862	-0.186567	0.0822949
ROCK1|Q13464	2.11788	0.12934	0.247496	0.967534	0.170499	-0.126461	0.0212031	0.147664
KIF1A|Q12756	0.845458	0.434496	0.963875	0.610008	0.418298	0.015652	-0.0637604	-0.0794123
CTNNB1|P35222	0.949397	0.392806	0.805131	0.754167	0.359882	0.0269048	-0.0339772	-0.0608821
PTPN23|Q9H3S7	0.540002	0.5856	0.713729	0.984037	0.615882	-0.0435	0.0104754	0.0539754
MYL9|P24844	13.2574	1.75752629902559e-05	0.000101876	9.40600427781213e-05	0.878786	0.444372	0.494054	0.0496814
UQCRC1|P31930	7.93957	0.000884079	0.00054592	0.114604	0.219165	0.195193	0.109852	-0.0853403
FLOT1|O75955	6.19283	0.00361919	0.0206616	0.907807	0.00776216	-0.14078	0.02365	0.16443
CYFIP1|Q7L576	0.115238	0.891354	0.939838	0.886518	0.983054	0.0147082	0.0226819	0.0079737
ARHGEF12|Q9NZN5	1.65605	0.19964	0.94207	0.214375	0.298678	-0.0139746	-0.0797417	-0.0657672
MCAM|P43121	8.50599	0.000567692	0.00305869	0.00120572	0.778909	0.406028	0.488403	0.0823752
GLUD1|P00367	4.50402	0.0151219	0.0109827	0.207945	0.540602	-0.186071	-0.117846	0.0682242
INF2|Q27J81	2.02925	0.140507	0.13436	0.319881	0.942544	0.0787594	0.0650639	-0.0136955
CCT8|P50990	1.75311	0.182137	0.791585	0.166369	0.38159	0.0459871	0.143211	0.0972237
MYH2|Q9UKX2	0.61906	0.54329	0.651624	0.545194	0.957782	-0.342102	-0.447462	-0.105361
OGDHL|Q9ULD0	6.84838	0.00211562	0.00331951	0.843282	0.023901	0.290951	0.0525568	-0.238394
SORBS2|O94875	6.79015	0.00221809	0.00322717	0.0122515	0.988428	0.524794	0.501752	-0.0230422
CCT6A|P40227	1.62564	0.205475	0.680582	0.178688	0.509251	0.0596844	0.141611	0.0819262
CACNA2D1|P54289	4.90096	0.0107379	0.0211025	0.0235677	0.96954	0.193995	0.211252	0.0172578
RTN1|Q16799	6.28041	0.00336675	0.00266158	0.0536347	0.686007	0.196293	0.147964	-0.0483288
KALRN|O60229	3.59159	0.033735	0.0461704	0.0755988	0.999779	0.110569	0.111508	0.000938979
HNRNPUL2|Q1KMD3	3.75163	0.0292595	0.0225261	0.236535	0.653572	-0.233383	-0.155369	0.0780146
YLPM1|P49750	4.82592	0.0114524	0.00825862	0.173831	0.544752	-0.238076	-0.154194	0.0838826
NCKAP1|Q9Y2A7	3.67382	0.0313534	0.0279456	0.149408	0.856798	0.139345	0.110451	-0.0288947
DOCK6|Q96HP0	2.23345	0.116142	0.166649	0.997487	0.211881	-0.110295	-0.00448755	0.105807
BIN1|O00499	4.00942	0.0232984	0.105236	0.837267	0.0303368	-0.166575	0.0506515	0.217227
DNAJC13|O75165	9.63493	0.000239384	0.000456454	0.00200504	0.996468	0.12428	0.121732	-0.00254756
ARHGAP35|Q9NRY4	3.86596	0.0264418	0.0438534	0.982548	0.0814604	0.114316	0.00918875	-0.105128
CSPG4|Q6UVK1	1.59932	0.210668	0.889165	0.208244	0.353595	0.0515375	0.211506	0.159969
F13A1|P00488	6.54362	0.00271215	0.00177381	0.124944	0.360602	0.580441	0.352393	-0.228048
EHD3|Q9NZN3	1.19375	0.310295	0.869954	0.294244	0.501036	0.0408356	0.135368	0.0945324
HIP1|O00291	3.42651	0.0390977	0.754845	0.187527	0.0318426	-0.0396366	0.108515	0.148152
TRRAP|Q9Y4A5	0.637863	0.532025	0.523254	0.693089	0.982347	-0.0660292	-0.0547878	0.0112414
TPM1|P09493	11.5167	5.98972643150188e-05	0.000140579	0.000610909	0.999822	0.858313	0.854685	-0.00362774
PRKCG|P05129	0.96213	0.387991	0.761135	0.354178	0.703397	0.0496876	0.108034	0.0583467
ENO2|P09104	2.74988	0.0721392	0.0573857	0.430619	0.620936	-0.179263	-0.105451	0.0738113
PDS5B|Q9NTI5	18.1342	7.26364872899816e-07	2.73761006919226e-06	0.743532	8.99635422697553e-05	-0.268402	-0.0398343	0.228568
IQSEC1|Q6DN90	2.93453	0.0609571	0.0483408	0.491074	0.508328	0.0984164	0.0515005	-0.0469159
VCAN|P13611	22.9097	4.33617223732099e-08	2.80681885178602e-07	0.795686	7.89213747842687e-06	-0.910223	-0.106822	0.803401
HTT|P42858	1.18733	0.312217	0.755464	0.280999	0.608861	0.035655	0.0847779	0.0491229
PLCB1|Q9NQ66	0.882228	0.419248	0.442944	0.977419	0.599745	0.175235	0.032196	-0.143039
HNRNPL|P14866	0.802632	0.45298	0.720092	0.42349	0.821259	-0.0854225	-0.15369	-0.0682673
SRCIN1|Q9C0H9	0.707069	0.497217	0.493473	0.652715	0.986407	0.0789861	0.0677051	-0.0112811
SFPQ|P23246	1.4194	0.249997	0.237156	0.466009	0.9461	-0.137778	-0.110238	0.0275399
CAMK2B|Q13554	0.872326	0.423299	0.56722	0.429912	0.935133	0.0493231	0.0667621	0.0174391
EEF1A1|P68104	0.585059	0.560272	0.770815	0.535684	0.881178	-0.0377714	-0.064944	-0.0271726
SART3|Q15020	8.76327	0.00046524	0.000296716	0.164894	0.106822	-0.348733	-0.170498	0.178235
DDX5|P17844	5.7653	0.00516413	0.00434536	0.0580063	0.759677	-0.289571	-0.225755	0.063816
SEC31A|O94979	0.106084	0.89952	0.893733	0.985951	0.961818	0.0215296	0.0084426	-0.013087
LONP1|P36776	2.45443	0.094642	0.216275	0.940411	0.122108	0.0724025	-0.0157992	-0.0882017
ANPEP|P15144	0.284928	0.753097	0.851736	0.984716	0.763328	-0.0707544	0.0242094	0.0949639
STAB1|Q9NY15	6.3057	0.00329733	0.021494	0.877889	0.00658817	0.260819	-0.0511417	-0.31196
ALDOA|P04075	1.87092	0.163003	0.371578	0.885184	0.173805	0.0858893	-0.0330456	-0.118935
DNAJA1|P31689	6.6864	0.00241358	0.183657	0.18179	0.00163279	-0.0947406	0.105122	0.199863
ECPAS|Q5VYK3	1.63806	0.203072	0.258663	0.995604	0.326673	-0.151653	-0.00944211	0.142211
HNRNPR|O43390	8.82414	0.000443928	0.000267161	0.0639544	0.251913	-0.338228	-0.2047	0.133527
ESYT2|A0FGR8	0.091491	0.912699	0.999953	0.92759	0.92105	-0.000529962	-0.0233763	-0.0228463
PCCA|P05165	0.187922	0.829174	0.835913	0.877195	0.999496	0.0367044	0.034696	-0.00200843
IPO5|O00410	2.75076	0.0720813	0.139635	0.990603	0.119581	-0.157788	0.0118436	0.169632
ADD3|Q9UEY8	1.19528	0.309839	0.883582	0.575388	0.281259	0.0442777	-0.103962	-0.148239
COL1A2|P08123	5.8249	0.00491315	0.00478378	0.619943	0.0830694	1.34194	0.422535	-0.919408
WDR7|Q9Y4E6	8.81299	0.000447756	0.000270277	0.0612371	0.262053	0.236215	0.144267	-0.0919479
IQSEC2|Q5JU85	9.55947	0.000253408	0.000148756	0.0540894	0.216533	0.210288	0.126144	-0.0841447
PLXNA4|Q9HCM2	4.82266	0.0114845	0.00808993	0.254932	0.403219	0.1974	0.112286	-0.0851139
PPP1R12C|Q9BZL4	3.9372	0.0248296	0.0348781	0.937353	0.097593	0.170285	0.0252803	-0.145005
RARS1|P54136	0.0596405	0.94216	0.999895	0.951178	0.948661	-0.000785218	-0.019014	-0.0182288
ITGA1|P56199	3.82462	0.0274268	0.459903	0.021172	0.182771	0.106108	0.269865	0.163757
RDX|P35241	0.481547	0.620234	0.596247	0.91404	0.86696	-0.0827237	-0.0379796	0.0447441
TNS3|Q68CZ2	0.925654	0.40195	0.54326	0.983117	0.450529	-0.0904251	0.0166059	0.107031
NUP205|Q92621	0.102145	0.903058	0.89947	0.989703	0.958324	-0.0253142	-0.008743	0.0165712
JUP|P14923	2.3369	0.105509	0.0863988	0.518992	0.632276	0.608335	0.341859	-0.266475
EHD1|Q9H4M9	0.566801	0.570396	0.779673	0.545589	0.882237	0.0902444	0.156331	0.0660863
SYNJ1|O43426	6.57772	0.00263752	0.00174978	0.212979	0.220783	-0.383934	-0.199654	0.18428
GTF2I|P78347	15.1124	5.02134336312914e-06	2.69530234542348e-06	0.00655153	0.14633	-0.366411	-0.234931	0.131481
ITGA6|P23229	2.38615	0.100806	0.0823948	0.458718	0.686073	-0.225492	-0.13692	0.0885729
GNAI2|P04899	1.24294	0.295978	0.546198	0.89486	0.297877	-0.0533595	0.0251664	0.0785259
CSDE1|O75534	2.47449	0.0929056	0.921804	0.105054	0.164734	-0.0187526	-0.111601	-0.0928482
SYNGAP1|Q96PV0	13.9314	1.10800781091836e-05	6.04592183062191e-06	0.00976831	0.163966	0.282666	0.180342	-0.102324
SUPT16H|Q9Y5B9	0.0839079	0.919625	0.999429	0.941306	0.921308	0.00173505	-0.019765	-0.0215
ATP6V1H|Q9UI12	2.35145	0.104097	0.459175	0.0853511	0.48122	0.0616253	0.123332	0.061707
FLII|Q13045	15.4447	4.03397344488218e-06	2.22730977270658e-05	3.49376773216559e-05	0.927441	0.166053	0.178981	0.0129276
HECTD4|Q9Y4D8	4.29641	0.0181162	0.0182879	0.0819489	0.924884	0.0938222	0.0808132	-0.013009
DPYSL3|Q14195	5.75998	0.00518717	0.115418	0.00363496	0.229078	0.201111	0.371605	0.170494
COL4A1|P02462	2.94168	0.0605622	0.0481487	0.347071	0.67819	0.345425	0.221139	-0.124287
DYSF|O75923	3.41821	0.0393897	0.125789	0.907493	0.0545739	-0.177487	0.0416205	0.219107
NAPB|Q9H115	0.283274	0.754332	0.733836	0.931664	0.937094	-0.0483204	-0.0254983	0.0228221
ARHGEF2|Q92974	2.83763	0.0665822	0.0555549	0.29122	0.7869	0.0899606	0.063913	-0.0260477
ALDH6A1|Q02252	2.99751	0.0575669	0.240823	0.761251	0.0589654	-0.192297	0.0920025	0.2843
PTPRD|P23468	0.594745	0.554977	0.889836	0.819375	0.523686	-0.0316691	0.0458045	0.0774737
GAP43|P17677	4.17739	0.0201033	0.0147727	0.244403	0.543915	0.269108	0.167237	-0.101871
SLK|Q9H2G2	0.580649	0.5627	0.755382	0.947303	0.562406	-0.0447762	0.0217061	0.0664822
UBA6|A0AVT1	6.03971	0.00410855	0.0113801	0.999216	0.0164854	-0.376924	-0.00526973	0.371655
L1CAM|P32004	2.92171	0.0616723	0.211665	0.0565111	0.663189	0.149465	0.227968	0.078503
COPB2|P35606	0.13956	0.870027	0.879221	0.901711	0.999991	-0.0258021	-0.0255809	0.000221242
CAND1|Q86VP6	0.10516	0.900349	0.960118	0.891503	0.972229	0.0250403	0.0465638	0.0215235
EPS15L1|Q9UBC2	0.210322	0.810928	0.96271	0.927981	0.793903	0.00970817	-0.0150658	-0.024774
HNRNPH3|P31942	2.93819	0.0607547	0.0496856	0.572618	0.430997	-0.172568	-0.0802158	0.0923518
PDHA1|P08559	6.59634	0.00259768	0.00169277	0.126447	0.349737	0.198689	0.119767	-0.0789218
GPI|P06744	8.08692	0.000787346	0.000799979	0.531405	0.0320576	-0.690986	-0.213058	0.477928
CANX|P27824	2.81615	0.0679004	0.0547179	0.348569	0.708839	0.0941198	0.0615187	-0.0326011
CLASP1|Q7Z460	0.991972	0.376944	0.597039	0.93078	0.385856	-0.0561764	0.0230663	0.0792427
SF3B2|Q13435	0.169835	0.844215	0.993916	0.901626	0.838539	0.00817556	-0.0372913	-0.0454668
STAT3|P40763	1.40318	0.253897	0.998238	0.318776	0.295939	0.00308991	0.0880512	0.0849612
SYN2|Q92777	1.75207	0.182316	0.895793	0.183886	0.309531	0.0370442	0.163403	0.126359
HSPA12B|Q96MM6	1.05606	0.354306	0.468043	0.994249	0.426669	-0.0999056	0.00955706	0.109463
CFH|P08603	1.94947	0.15141	0.496774	0.128476	0.572716	0.172036	0.330487	0.158451
MAPT|P10636	101.938	7.20284990482083e-20	1.79444237247139e-11	1.80967463236925e-11	0.0127445	-1.6561	-1.29529	0.360806
YWHAE|P62258	2.30444	0.108733	0.105353	0.826716	0.362522	-0.195134	-0.0614413	0.133693
CAPN1|P07384	11.4339	6.3577559137805e-05	4.15269538592833e-05	0.00982567	0.382672	0.186553	0.132285	-0.054268
PRELP|P51888	6.7774	0.00224121	0.00147187	0.199288	0.215616	1.1497	0.601799	-0.547903
RAP1GDS1|P52306	2.24918	0.114456	0.124849	0.915814	0.301639	-0.251196	-0.055957	0.195239
TPM2|P07951	11.0111	8.63602235708141e-05	0.000154787	0.00113479	0.978959	0.810646	0.7729	-0.0377466
STX1B|P61266	3.6992	0.0306538	0.0292811	0.126019	0.907571	0.211248	0.176324	-0.0349242
CD163|Q86VB7	3.22505	0.0468578	0.134374	0.0496754	0.769514	0.290947	0.397632	0.106685
PTPRS|Q13332	0.525441	0.594035	0.879557	0.565217	0.80545	0.0319703	0.0749074	0.0429371
SLC12A5|Q9H2X9	1.9117	0.156875	0.186408	0.971117	0.31166	0.121157	0.0174013	-0.103756
KIF5C|O60282	0.107075	0.898633	0.922802	0.906569	0.996279	-0.0243444	-0.0297597	-0.00541527
RPN1|P04843	3.50232	0.036533	0.0936859	0.0442264	0.834593	0.0922634	0.118022	0.0257588
CSE1L|P55060	1.70502	0.190602	0.228477	0.982095	0.340255	-0.166838	-0.0201084	0.14673
SEPTIN9|Q9UHD8	1.01819	0.367508	0.717052	0.334036	0.721188	-0.0390563	-0.0790652	-0.040009
HNRNPK|P61978	3.82107	0.0275132	0.0242151	0.641736	0.234136	-0.206643	-0.0763082	0.130335
MYO1D|O94832	0.698486	0.501403	0.675234	0.490448	0.913374	0.0689575	0.103081	0.0341234
SAMHD1|Q9Y3Z3	4.82307	0.0114805	0.0104909	0.0765205	0.850949	-0.285438	-0.232372	0.053066
ARHGAP5|Q13017	0.211506	0.809975	0.993982	0.875045	0.805008	0.00686247	-0.0357422	-0.0426046
SYNCRIP|O60506	1.5496	0.22085	0.79173	0.200813	0.442845	-0.0411623	-0.121088	-0.0799257
ERC1|Q8IUD2	0.547233	0.581456	0.55257	0.87922	0.875365	0.0450559	0.023104	-0.0219518
CDC42BPA|Q5VT25	0.136372	0.872793	0.882163	0.903373	0.999998	-0.0187013	-0.0186187	8.25677461510077e-05
SUPT6H|Q7KZ85	7.37357	0.00138564	0.0016022	0.652405	0.0323707	-0.235818	-0.0632059	0.172612
ZNF638|Q14966	4.06089	0.0222669	0.0163458	0.2875	0.501466	-0.235433	-0.13921	0.096223
CAPN2|P17655	4.63545	0.0134953	0.770347	0.0851004	0.0112116	-0.0853559	0.29682	0.382176
ACLY|P53396	1.53896	0.223094	0.328817	0.993611	0.295571	-0.11655	0.00967463	0.126225
ATP1B2|P14415	1.21272	0.304691	0.378118	0.999614	0.417646	0.088771	0.00193792	-0.0868331
GNB1|P62873	0.264234	0.768698	0.801462	0.999504	0.830048	-0.0437895	-0.00228862	0.0415009
DDX17|Q92841	14.3489	8.35523700311089e-06	6.74314589599323e-06	0.185384	0.00684368	-0.404391	-0.151936	0.252455
TOMM70|O94826	3.84233	0.0270002	0.0282004	0.789811	0.161877	0.129934	0.0357125	-0.0942218
LMO7|Q8WWI1	4.08563	0.0217883	0.0348567	0.968799	0.076921	0.169615	0.017618	-0.151997
SORBS3|O60504	5.35592	0.00728769	0.057039	0.00671654	0.504319	0.135528	0.202481	0.0669534
ACADVL|P49748	0.184197	0.832249	0.886421	0.834511	0.985777	0.0267656	0.0362895	0.00952388
YWHAZ|P63104	1.90709	0.157555	0.13498	0.658581	0.612843	-0.21101	-0.104858	0.106152
PDIA3|P30101	7.93426	0.000887785	0.00216958	0.94684	0.00824532	-0.183852	-0.0180381	0.165814
LTF|P02788	7.79519	0.000990816	0.00221693	0.928847	0.00980114	-1.20544	-0.137778	1.06767
CLIP1|P30622	0.000127087	0.999873	0.999977	0.999862	0.999937	0.000318818	0.000865047	0.000546228
PKP2|Q99959	5.80755	0.0049849	0.00334877	0.192883	0.33898	1.20253	0.685951	-0.516583
UFL1|O94874	15.2137	4.69622148324224e-06	3.42596574631759e-06	0.130741	0.00721851	0.161639	0.0647083	-0.0969307
SUN2|Q9UH99	0.315598	0.730576	0.713257	0.866248	0.975266	0.0597437	0.0429901	-0.0167536
NRXN1|Q9ULB1	3.38069	0.0407373	0.068768	0.0677802	0.968876	-0.312773	-0.346953	-0.0341804
PDXK|O00764	0.300199	0.741795	0.91605	0.931939	0.723215	-0.0616935	0.0611735	0.122867
IARS2|Q9NSE4	3.22644	0.0467991	0.0789424	0.0745455	0.965048	0.117389	0.131382	0.0139931
TKT|P29401	12.5868	2.801858785313e-05	1.6263666805294e-05	0.0111271	0.239612	-0.628688	-0.41627	0.212418
PCBP1|Q15365	7.54036	0.00121292	0.00192127	0.813658	0.0177754	-0.209125	-0.0394904	0.169635
POSTN|Q15063	3.26176	0.0453331	0.0361654	0.522922	0.407204	0.980761	0.466433	-0.514328
ITGAV|P06756	2.16761	0.123481	0.146114	0.209586	0.999916	0.118219	0.117429	-0.000789706
MAP4|P27816	5.7966	0.0050307	0.925019	0.0248528	0.00546262	0.0329877	-0.260758	-0.293746
PCCB|P05166	1.86157	0.164443	0.144281	0.445848	0.850172	0.128957	0.0910718	-0.0378856
DDX46|Q7L014	5.21296	0.00822706	0.00568198	0.223706	0.382901	-0.216108	-0.123922	0.0921861
ATIC|P31939	1.17045	0.317326	0.362017	0.989377	0.470514	-0.218954	-0.0245717	0.194382
MAOA|P21397	6.60454	0.00258033	0.0633784	0.460028	0.00247618	-0.193982	0.111536	0.305518
EPPK1|P58107	0.608437	0.547579	0.519472	0.882177	0.846454	-0.155201	-0.0746944	0.0805067
DLD|P09622	2.91258	0.0621867	0.0499676	0.531212	0.474067	0.153018	0.0759	-0.0771176
EIF3B|P55884	2.99875	0.0575018	0.840585	0.0599128	0.134986	0.0314026	0.143714	0.112311
EIF4G3|O43432	5.01573	0.00973301	0.0176505	0.967495	0.0430541	-0.217707	-0.0209086	0.196798
TRIP11|Q15643	4.64808	0.0133488	0.970871	0.0233504	0.0254257	-0.00979057	-0.126864	-0.117074
ZC3HAV1|Q7Z2W4	3.41868	0.039373	0.123773	0.912439	0.0552124	-0.0928992	0.0210795	0.113979
ABCA8|O94911	13.9446	1.09814021767605e-05	1.39996702425149e-05	0.410116	0.00251902	-0.524177	-0.147677	0.376501
UPF1|Q92900	0.619215	0.541829	0.872249	0.827108	0.510688	0.0183552	-0.0239401	-0.0422953
MYL12B|O14950	2.93759	0.0607877	0.223984	0.0542304	0.631718	0.0988663	0.154871	0.0560044
HNRNPUL1|Q9BUJ2	2.43769	0.0961158	0.286349	0.0870733	0.683939	-0.104673	-0.163756	-0.0590832
NOS3|P29474	3.73068	0.0298087	0.577021	0.236543	0.0224399	-0.0902388	0.163121	0.25336
POLR2B|P30876	0.723761	0.48918	0.992622	0.604432	0.493368	0.00494507	-0.0453356	-0.0502806
ITSN2|Q9NZM3	1.65635	0.199584	0.17201	0.591871	0.757864	-0.101456	-0.0604792	0.0409769
PARP14|Q460N5	0.662397	0.519406	0.607916	0.550748	0.979037	-0.0696869	-0.0844715	-0.0147846
ABCF1|Q8NE71	0.0951289	0.909395	0.931555	0.916168	0.996507	0.0121073	0.0148851	0.00277773
KBTBD11|O94819	0.0982708	0.906551	0.954284	0.990355	0.905834	-0.021548	0.0108431	0.0323911
P4HB|P07237	0.772576	0.466437	0.7942	0.838615	0.438743	-0.045514	0.043975	0.089489
GNB2|P62879	0.326066	0.72305	0.902522	0.932461	0.704934	-0.0214935	0.0196244	0.0411179
VARS1|P26640	6.89921	0.00203018	0.00179968	0.0289844	0.775416	-0.249116	-0.200565	0.0485509
EIF4G1|Q04637	3.141	0.0505505	0.143678	0.923569	0.0697637	-0.13984	0.0307151	0.170556
NAPA|P54920	0.0439887	0.956996	0.956312	0.996648	0.979881	0.010356	0.00313896	-0.00721701
COBLL1|Q53SF7	2.27771	0.111464	0.680742	0.0961233	0.322907	-0.0871732	-0.242825	-0.155652
RAB3GAP2|Q9H2M9	0.869809	0.424335	0.922112	0.413936	0.582965	0.0181865	0.0669029	0.0487164
GDI1|P31150	6.64754	0.0024913	0.00194856	0.396339	0.105045	-0.2482	-0.100164	0.148035
KANK3|Q6NY19	0.975016	0.38318	0.352011	0.686117	0.891063	-0.184331	-0.121626	0.0627051
RAPGEF2|Q9Y4G8	4.87909	0.0109412	0.0558466	0.0115009	0.637149	0.0739082	0.10335	0.0294414
NCAM2|O15394	1.78601	0.176572	0.275272	0.993104	0.245275	-0.1384	0.0110639	0.149464
FRYL|O94915	1.06103	0.35261	0.999728	0.426874	0.389653	0.00114596	0.0715885	0.0704425
FSCN1|Q16658	13.4326	1.55787554243215e-05	1.05215082776278e-05	0.128969	0.0165831	-0.687899	-0.292763	0.395136
KIAA1109|Q2LD37	0.864968	0.426335	0.486316	0.997968	0.548767	-0.0397706	-0.00231941	0.0374512
GOT2|P00505	0.266239	0.767171	0.90748	0.954917	0.754902	-0.0660871	0.0503635	0.116451
NUCB1|Q02818	1.03605	0.361219	0.874889	0.341952	0.559255	-0.0371255	-0.117501	-0.0803756
SUGP2|Q8IX01	0.800808	0.453785	0.437695	0.653986	0.965817	-0.175956	-0.138954	0.0370018
CNN1|P51911	7.31542	0.00145168	0.000989317	0.0565949	0.480676	1.15446	0.78987	-0.364589
TF|P02787	2.14019	0.126677	0.143165	0.940126	0.300419	-0.203719	-0.0393854	0.164334
PADI2|Q9Y2J8	6.08411	0.00396	0.0564375	0.59989	0.00445404	-0.384024	0.174787	0.558811
SIRT2|Q8IXJ6	2.81106	0.0682162	0.0639465	0.764006	0.31099	-0.297581	-0.100385	0.197196
SEC23A|Q15436	0.665648	0.517757	0.974074	0.672345	0.50369	-0.00950121	0.0410142	0.0505154
NCDN|Q9UBB6	5.39717	0.00703782	0.0066007	0.614033	0.106596	-0.402453	-0.132463	0.26999
CIT|O14578	0.896229	0.413588	0.733379	0.380454	0.762454	0.0393616	0.0773881	0.0380265
ACIN1|Q9UKV3	2.64835	0.0791713	0.0650955	0.350741	0.75031	-0.203033	-0.136689	0.0663436
TTC37|Q6PGP7	1.82635	0.169985	0.231215	0.998684	0.275891	0.0964198	0.00315047	-0.0932694
PAPSS2|O95340	0.0505616	0.950737	0.999989	0.960977	0.95411	-0.000680504	0.0452631	0.0459436
ERBIN|Q96RT1	2.75481	0.0718143	0.155572	0.0821579	0.858823	-0.0890883	-0.114957	-0.0258686
YWHAG|P61981	0.680798	0.510145	0.495548	0.693209	0.972719	-0.0924203	-0.0735956	0.0188247
ARFGEF3|Q5TH69	0.667974	0.516581	0.508681	0.944152	0.744832	0.0561448	0.017992	-0.0381529
TGFBI|Q15582	5.52085	0.00634033	0.00501318	0.0788309	0.70005	0.669438	0.498751	-0.170686
OXCT1|P55809	1.10891	0.336696	0.914621	0.572131	0.311059	-0.0323295	0.0898888	0.122218
WDR1|O75083	1.47329	0.237478	0.659084	0.702074	0.211613	-0.120658	0.122853	0.243511
SLC3A2|P08195	1.62414	0.205767	0.179453	0.692209	0.666722	-0.120845	-0.0609978	0.0598471
VCPIP1|Q96JH7	7.36541	0.00139472	0.00701848	0.97489	0.00484674	0.0918984	-0.00692044	-0.0988189
PNPLA6|Q8IY17	4.03664	0.0227469	0.195787	0.582481	0.0207872	-0.107863	0.0679151	0.175778
EIF4G2|P78344	3.94764	0.0246019	0.200726	0.59351	0.0226016	-0.137991	0.0860289	0.22402
HTRA1|Q92743	1.01879	0.367293	0.50941	0.982423	0.417694	0.224415	-0.0399749	-0.26439
CRTAC1|Q9NQ79	0.904285	0.410368	0.410336	0.571042	0.986658	-0.1063	-0.0929336	0.0133666
STAT1|P42224	1.10443	0.338152	0.417654	0.999987	0.444157	0.123683	0.000529959	-0.123153
PTBP1|P26599	5.67938	0.00554943	0.00380076	0.250532	0.281589	-0.266456	-0.140767	0.125689
PRKAR2B|P31323	6.74236	0.00230602	0.00288857	0.735008	0.0358553	-0.21454	-0.0514625	0.163078
ALDH2|P05091	0.257027	0.774209	0.996109	0.84007	0.773564	-0.00921494	0.0682694	0.0774843
ALDH5A1|P51649	0.543855	0.583388	0.554224	0.821987	0.928237	0.0857592	0.0544468	-0.0313124
TUFM|P49411	2.46726	0.0935272	0.0948222	0.854183	0.309514	0.13387	0.0374406	-0.0964296
FYCO1|Q9BQS8	5.35448	0.00729661	0.00882365	0.0342578	0.970335	0.17236	0.158817	-0.0135432
PTPRF|P10586	4.17355	0.0201709	0.0258198	0.0594836	0.995099	0.154427	0.148793	-0.00563372
LIMCH1|Q9UPQ0	2.46923	0.0933579	0.0947711	0.221664	0.965468	-0.163036	-0.142949	0.0200879
ABAT|P80404	0.801614	0.453429	0.423637	0.722844	0.917882	0.128955	0.0871996	-0.0417554
MIA3|Q5JRA6	0.295534	0.745229	0.969767	0.736481	0.835836	-0.00769686	-0.0269508	-0.0192539
EPS15|P42566	4.20004	0.0197084	0.016916	0.595491	0.21318	-0.134679	-0.0511983	0.0834803
AAK1|Q2M2I8	8.55341	0.000547193	0.000356684	0.186258	0.103115	0.166246	0.0794337	-0.0868119
SDHA|P31040	3.34603	0.0420246	0.0329273	0.483517	0.42565	0.181893	0.0903034	-0.09159
DAAM2|Q86T65	3.41259	0.0395886	0.0321436	0.554159	0.353144	-0.176834	-0.0787181	0.0981164
PRKCE|Q02156	8.70381	0.000487082	0.000351298	0.0226712	0.537668	0.24201	0.177154	-0.0648567
SLC4A1|P02730	11.5837	5.70831326182062e-05	0.0180959	0.158478	4.48652654418957e-05	-0.384811	0.282106	0.666917
RTCB|Q9Y3I0	7.96736	0.000864934	0.000546365	0.156591	0.16119	-0.177738	-0.0922513	0.0854868
CRMP1|Q14194	2.31446	0.107727	0.984935	0.143167	0.150515	0.00994922	0.127048	0.117099
HECTD1|Q9ULT8	12.0279	4.15643397706225e-05	2.39138712662124e-05	0.0154588	0.229114	0.171719	0.111483	-0.0602359
NUP93|Q8N1F7	0.050733	0.950574	0.961675	0.955308	0.998586	0.0149492	0.0178873	0.00293815
HNRNPH1|P31943	8.09968	0.0007795	0.000477893	0.100964	0.229404	-0.258148	-0.148162	0.109985
EHBP1L1|Q8N3D4	5.0374	0.00955445	0.0334405	0.967684	0.0212836	-0.163855	0.017213	0.181068
HERC1|Q15751	3.93752	0.0248225	0.0232805	0.697506	0.192582	0.0955968	0.0316061	-0.0639907
DHX30|Q7L2E3	4.4678	0.0156049	0.0112315	0.23966	0.491986	-0.136892	-0.0827918	0.0540998
WDR47|O94967	4.49067	0.0152981	0.0132359	0.5894	0.185334	0.116648	0.0433896	-0.073258
DCN|P07585	5.18296	0.00843962	0.0062587	0.382595	0.227205	0.860644	0.397237	-0.463407
NAMPT|P43490	0.0961543	0.908466	0.899787	0.967499	0.985668	0.0820956	0.0507574	-0.0313382
KIAA1217|Q5T5P2	4.37041	0.0169843	0.0139129	0.534705	0.226214	0.372592	0.151928	-0.220664
FRY|Q5TBA9	4.68843	0.0128919	0.0121645	0.0764354	0.876604	0.130863	0.108494	-0.0223687
AP3B2|Q13367	3.5944	0.0336504	0.0399278	0.0915877	0.990268	0.110436	0.104352	-0.00608394
DENND4C|Q5VZ89	0.00673608	0.993287	0.994402	0.999992	0.995185	-0.0047692	-0.000199148	0.00457005
LAMC3|Q9Y6N6	6.3332	0.00322349	0.00706985	0.968961	0.0188902	-0.345676	-0.0290109	0.316665
SWAP70|Q9UH65	3.47871	0.0373127	0.0533773	0.962059	0.117303	-0.314611	-0.0388055	0.275806
PPFIA3|O75145	3.99347	0.0236279	0.0174875	0.268945	0.543605	0.136879	0.0838787	-0.0530005
IQGAP2|Q13576	4.00522	0.0233847	0.0578436	0.990353	0.0495891	-0.254879	0.0159668	0.270845
LETM1|O95202	5.55179	0.00617731	0.0051295	0.0670268	0.75181	0.16252	0.125396	-0.0371237
MICAL3|Q7RTP6	3.43392	0.038839	0.0824944	0.0533215	0.902589	0.0934897	0.112593	0.0191029
AP3D1|O14617	3.03723	0.0555293	0.0450787	0.288022	0.74101	0.110108	0.0757282	-0.03438
AGL|P35573	3.98241	0.0238592	0.0665727	0.971836	0.0448931	-0.188113	0.0207821	0.208895
SNTB1|Q13884	1.93608	0.153325	0.242398	0.995154	0.223309	-0.143499	0.00915737	0.152657
LRRC47|Q8N1G4	1.07224	0.348815	0.624138	0.322075	0.791176	-0.0552098	-0.0953298	-0.04012
VPS8|Q8N3P4	1.53098	0.224793	0.278479	0.293819	0.991752	0.0578847	0.0626363	0.00475159
SCRIB|Q14160	2.79193	0.0694186	0.0550914	0.458059	0.57847	-0.0776954	-0.04364	0.0340554
MX1|P20591	1.0669	0.350619	0.75004	0.76253	0.320497	0.126836	-0.136186	-0.263022
PRX|Q9BXM0	0.619327	0.541769	0.771935	0.920587	0.530228	-0.115762	0.0722628	0.188025
DMXL1|Q9Y485	3.66965	0.0314696	0.0492389	0.0617299	0.988776	0.0720576	0.0764779	0.00442026
PCNT|O95613	10.7722	0.000102825	0.000108286	0.00325268	0.786956	-0.195216	-0.165345	0.0298706
OGT|O15294	0.135139	0.873864	0.897802	0.888482	0.99746	-0.0188566	-0.0218465	-0.00298987
HNRNPH2|P55795	1.63545	0.203574	0.239924	0.29099	0.999026	-0.133715	-0.137272	-0.00355718
EXOC8|Q8IYI6	1.06233	0.352167	0.925534	0.349013	0.498151	0.0144305	0.0594715	0.045041
TRIM2|Q9C040	7.02509	0.00183361	0.00120917	0.208525	0.18429	-0.278349	-0.141177	0.137171
DCTN2|Q13561	1.04467	0.358225	0.568185	0.937455	0.372467	-0.0618013	0.0229862	0.0847874
TRAP1|Q12931	0.527273	0.592967	0.563212	0.864989	0.897432	-0.0633032	-0.0350379	0.0282652
RTN3|O95197	4.10464	0.0214275	0.0172118	0.159706	0.735598	0.152619	0.110895	-0.0417238
AP2M1|Q96CW1	3.13875	0.0506536	0.0441078	0.66371	0.321926	0.106649	0.0415743	-0.0650752
PTPRZ1|P23471	5.54901	0.00619177	0.0320879	0.00732134	0.668893	0.19665	0.264002	0.0673522
SUCLA2|Q9P2R7	0.740768	0.481129	0.447998	0.812024	0.862697	0.0651537	0.0364733	-0.0286804
TNPO1|Q92973	3.0127	0.0567787	0.236017	0.766012	0.058596	-0.0814278	0.0382302	0.119658
VPS35|Q96QK1	2.48257	0.0922161	0.122642	0.979655	0.205331	-0.214758	-0.0230096	0.191748
CCAR2|Q8N163	4.40389	0.0164964	0.0120006	0.22231	0.534728	-0.255086	-0.159693	0.0953932
EXOC4|Q96A65	3.73891	0.0295918	0.0501174	0.0544319	0.976229	0.0982228	0.107048	0.00882519
DDX3X|O00571	0.519411	0.597566	0.571937	0.903389	0.861977	-0.0541638	-0.0254272	0.0287366
PRPF6|O94906	1.76761	0.179661	0.408674	0.165155	0.748753	-0.0898707	-0.142351	-0.0524807
PGK1|P00558	4.10791	0.0213661	0.0930021	0.02128	0.652237	-0.181481	-0.259449	-0.0779683
ILF2|Q12905	0.470917	0.626756	0.604922	0.923878	0.860493	0.0860862	0.0376255	-0.0484607
HTATSF1|O43719	8.72611	0.000478769	0.000289529	0.106346	0.168233	-0.290137	-0.158607	0.13153
BIRC6|Q9NR09	4.37056	0.016982	0.0123975	0.346117	0.370878	0.183889	0.0966467	-0.0872421
USO1|O60763	2.50763	0.0901098	0.169839	0.98753	0.139552	-0.193175	0.0176512	0.210826
PHLDB1|Q86UU1	2.17973	0.122094	0.108234	0.353449	0.870421	-0.094704	-0.0707751	0.0239289
EPHX1|P07099	7.20886	0.00158128	0.00253893	0.835855	0.0199175	0.27139	0.0490114	-0.222379
HIP1R|O75146	4.03891	0.0227015	0.0369194	0.973904	0.0769946	-0.21081	-0.020184	0.190626
HNRNPA1|P09651	5.6766	0.00556237	0.004151	0.379841	0.179951	-0.295516	-0.131152	0.164364
PLXNA2|O75051	0.726725	0.487767	0.7161	0.463125	0.862292	0.052967	0.0893569	0.0363899
HSPA1L|P34931	4.3917	0.0185386	0.376731	0.311641	0.0137046	-0.13606	0.162459	0.298518
YWHAH|Q04917	2.88221	0.0639304	0.0517137	0.547388	0.465855	-0.208931	-0.101736	0.107195
SCFD1|Q8WVM8	1.47084	0.238033	0.544328	0.820814	0.227292	0.032019	-0.0200942	-0.0521131
LIMA1|Q9UHB6	0.851766	0.43184	0.679071	0.406189	0.838054	-0.0559916	-0.0950005	-0.0390089
PPP3CA|Q08209	0.280245	0.756599	0.819583	0.767919	0.985936	0.0472076	0.0601993	0.0129917
SNAP91|O60641	3.24644	0.045963	0.0564212	0.106248	0.997518	0.160551	0.155816	-0.00473571
BCAN|Q96GW7	9.51709	0.000261657	0.329738	0.0204975	0.000161809	-0.107157	0.228277	0.335435
SBF2|Q86WG5	5.64793	0.00569781	0.0173133	0.997179	0.0180074	0.137149	-0.00384007	-0.140989
NEXN|Q0ZGT2	13.1724	1.86390435035803e-05	8.29760113051359e-05	0.000128728	0.941522	0.770897	0.828947	0.0580506
CASK|O14936	1.20028	0.308355	0.950722	0.320398	0.421504	0.0135362	0.0718676	0.0583314
CNTNAP2|Q9UHC6	6.22325	0.00352935	0.00245148	0.280414	0.195404	0.233356	0.113134	-0.120222
AKAP2|Q9Y2D5	1.45565	0.241502	0.2114	0.64079	0.773209	-0.143344	-0.0838833	0.059461
ALCAM|Q13740	1.12287	0.332198	0.42805	0.370168	0.968537	0.25351	0.303931	0.0504214
PSMC3|P17980	1.16083	0.320275	0.304323	0.542854	0.949986	-0.0698419	-0.0550292	0.0148127
RUFY3|Q7L099	0.281331	0.755785	0.994939	0.829046	0.753729	0.00444738	-0.0299609	-0.0344083
WDFY3|Q8IZQ1	1.53808	0.223281	0.272439	0.297282	0.994333	0.0733227	0.0782652	0.00494248
SEC16A|O15027	0.64976	0.525866	0.97725	0.540564	0.617293	-0.008309	-0.0478123	-0.0395033
SRRT|Q9BXP5	24.0041	2.35687676569858e-08	7.68607967271961e-08	0.499153	1.60015824212101e-05	-0.488215	-0.0951207	0.393094
OGN|P20774	7.75358	0.00102399	0.00102646	0.538882	0.0373549	1.545	0.480669	-1.06433
RAI14|Q9P0K7	0.0740969	0.928668	0.97234	0.922114	0.979784	0.0113781	0.0214106	0.0100325
TNPO2|O14787	0.434273	0.649789	0.888864	0.895463	0.625272	0.0290274	-0.0310814	-0.0601087
LARP1|Q6PKG0	24.5233	1.77253724805184e-08	2.45614507621283e-08	0.175076	7.73930954455215e-05	0.247529	0.0738164	-0.173713
EPB41|P11171	16.8867	1.58903980003128e-06	0.000399908	0.347595	3.13384584682552e-06	-0.422174	0.160264	0.582438
DPP6|P42658	11.4881	6.11416810966649e-05	4.87830381277199e-05	0.00474396	0.569179	0.38055	0.295289	-0.0852608
BCAM|P50895	4.50864	0.0150614	0.239944	0.0108092	0.240022	0.181432	0.368908	0.187475
ANXA5|P08758	6.51056	0.00278657	0.951237	0.00576789	0.0069497	0.068469	0.81037	0.741901
UQCRC2|P22695	5.57942	0.00603537	0.00512549	0.517791	0.125813	0.168988	0.0629974	-0.105991
CEP250|Q9BV73	3.81803	0.0275873	0.0318226	0.854714	0.137852	-0.121088	-0.0276291	0.0934591
DIAPH1|O60610	7.52707	0.00122583	0.0223331	0.627369	0.00168983	-0.195231	0.0730775	0.268309
DDB1|Q16531	7.39968	0.00135701	0.00257687	0.892912	0.0144393	0.255049	0.0366347	-0.218414
PDHB|P11177	0.0857984	0.917894	0.93446	0.999989	0.936814	0.0229567	-0.00032247	-0.0232792
LTBP1|Q14766	0.8095	0.449962	0.657126	0.432186	0.879269	0.194915	0.306081	0.111166
IFI16|Q16666	9.94214	0.000190071	0.000109867	0.0591322	0.172275	-0.334019	-0.193217	0.140802
SUSD2|Q9UGT4	11.999	4.24264605083829e-05	0.000490418	9.89847275486566e-05	0.631147	0.598698	0.740099	0.141401
ALDOC|P09972	2.89247	0.0633357	0.110358	0.0890965	0.945517	-0.148073	-0.171933	-0.0238601
PDLIM5|Q96HC4	9.97389	0.000185613	0.000392936	0.00147435	0.999817	0.32759	0.326079	-0.0015106
GNAS|P63092	1.16325	0.31953	0.909124	0.558603	0.293917	-0.0185851	0.0510823	0.0696674
EEF1A2|Q05639	10.8214	9.91822090735322e-05	8.44275961399132e-05	0.00528298	0.639079	-0.354719	-0.281534	0.0731858
YWHAB|P31946	2.58432	0.0839677	0.0927473	0.902987	0.254224	-0.179477	-0.0401693	0.139308
PREP|P48147	4.87302	0.0109983	0.0251427	0.998958	0.0351208	-0.417974	-0.00748843	0.410485
RAB3GAP1|Q15042	11.8346	4.76964445726516e-05	3.20587298228148e-05	0.00732634	0.405307	0.151792	0.109648	-0.0421434
LRBA|P50851	7.60851	0.00114889	0.00152537	0.721014	0.0230527	-0.247533	-0.0577531	0.18978
CAMK2G|Q13555	1.86208	0.164364	0.143849	0.713288	0.573119	0.135691	0.0616235	-0.0740679
PML|P29590	0.748789	0.477379	0.450221	0.873238	0.797346	-0.0703112	-0.0318328	0.0384784
CASKIN1|Q8WXD9	10.1596	0.000161607	0.000104688	0.159076	0.0585513	0.255213	0.117461	-0.137752
PFKM|P08237	0.353721	0.703549	0.725571	0.766038	0.999982	0.0941189	0.0948398	0.000720909
ATP8A1|Q9Y2Q0	4.45299	0.015807	0.123092	0.67093	0.0166765	-0.163229	0.0774368	0.240666
NUP133|Q8WUM0	1.85605	0.165298	0.179412	0.283904	0.994496	-0.0861134	-0.0811583	0.00495507
UBR5|O95071	0.993721	0.376307	0.72069	0.820053	0.351693	0.0464138	-0.0399014	-0.0863151
MRC1|P22897	3.05164	0.0548089	0.154936	0.0565847	0.763162	0.223965	0.310638	0.0866737
TGFB1I1|O43294	8.64796	0.000508563	0.0291055	0.000346679	0.156531	0.19103	0.331543	0.140513
CTSD|P07339	2.96504	0.0592898	0.409309	0.0464853	0.366635	-0.116432	-0.244101	-0.127669
SLMAP|Q14BN4	11.2278	7.37869765897096e-05	0.00039988	0.000277753	0.854182	0.537124	0.61001	0.0728854
SASH1|O94885	0.705668	0.497898	0.731585	0.92075	0.490275	0.0443147	-0.0251339	-0.0694486
OPTN|Q96CV9	1.53183	0.224612	0.276238	0.993078	0.358913	-0.0723286	-0.00580088	0.0665277
CCDC88A|Q3V6T2	1.60859	0.208823	0.451017	0.191778	0.757439	-0.048592	-0.0780941	-0.0295021
CLIP2|Q9UDT6	8.82386	0.000444025	0.000273518	0.131386	0.13143	-0.179688	-0.0929008	0.086787
NCL|P19338	13.1508	1.89184777305068e-05	1.01483660229773e-05	0.0191796	0.12721	-0.417086	-0.250988	0.166099
EMILIN1|Q9Y6C2	0.867669	0.425218	0.77658	0.391344	0.733073	0.124712	0.267618	0.142906
CADPS2|Q86UW7	5.46039	0.0066719	0.00601753	0.0568463	0.825532	0.193677	0.156823	-0.0368541
RABEP1|Q15276	4.23556	0.0191054	0.0327718	0.978777	0.0658512	-0.131398	-0.0111178	0.120281
TPM4|P67936	0.777839	0.464051	0.47582	0.59215	0.996242	0.105494	0.0977914	-0.00770275
SF3A1|Q15459	0.621908	0.540401	0.750515	0.516878	0.881522	-0.0649203	-0.109318	-0.0443977
SPAG9|O60271	0.939135	0.396731	0.470716	0.45069	0.986426	-0.0646847	-0.0736183	-0.00893364
IDH2|P48735	3.70915	0.030384	0.0454131	0.063522	0.994874	0.179747	0.187082	0.00733565
CNDP2|Q96KP4	7.57831	0.00117683	0.000802842	0.242364	0.121316	-0.63389	-0.295118	0.338772
GARS1|P41250	1.6501	0.200769	0.295323	0.232024	0.948011	-0.107775	-0.130797	-0.0230215
FERMT2|Q96AC1	0.876723	0.421495	0.774337	0.814847	0.392865	-0.0526543	0.0520859	0.10474
ARHGEF7|Q14155	0.702097	0.499638	0.717811	0.932752	0.49745	-0.025684	0.0129826	0.0386666
PPFIA1|Q13136	3.78277	0.0284626	0.0259686	0.680605	0.218384	0.1063	0.0369116	-0.0693888
TMPO|P42166	2.13273	0.127561	0.110083	0.39846	0.828929	-0.159103	-0.112149	0.0469537
GRIA2|P42262	5.70038	0.00545257	0.00368088	0.198739	0.345509	0.236014	0.134605	-0.101409
PDE2A|O00408	0.320646	0.726936	0.909308	0.704	0.892415	0.0334193	0.0712159	0.0377966
GNAO1|P09471	0.797708	0.455157	0.52478	0.999718	0.561506	-0.0859752	-0.00197479	0.0840004
PTK2B|Q14289	16.6581	1.8383996056113e-06	9.17045839932129e-07	0.0108737	0.0536017	0.334509	0.192298	-0.142211
TRIP12|Q14669	0.431399	0.651632	0.69929	0.696949	0.995826	-0.0303483	-0.0337275	-0.00337917
GIT2|Q14161	3.03341	0.0557221	0.213368	0.803906	0.0606436	0.0693726	-0.0284505	-0.0978231
USP24|Q9UPU5	4.14152	0.0207452	0.159362	0.641864	0.0204622	-0.130065	0.0696765	0.199742
CTNND2|Q9UQB3	0.459578	0.633792	0.678685	0.685471	0.996926	-0.0695188	-0.0758959	-0.00637702
DDX42|Q86XP3	3.35741	0.0415972	0.208756	0.0349913	0.533587	-0.142248	-0.234432	-0.0921838
PANK4|Q9NVE7	1.54239	0.222369	0.418089	0.214388	0.826213	0.0767548	0.113605	0.0368502
RALGAPA1|Q6GYQ0	9.57907	0.000249686	0.000157949	0.150314	0.0813742	0.150771	0.0724251	-0.0783454
PREX1|Q8TCU6	1.09134	0.342448	0.864289	0.322414	0.546569	-0.0331997	-0.10336	-0.0701603
CRYBG3|Q68DQ2	1.91372	0.156577	0.160206	0.896128	0.390149	-0.11143	-0.0296296	0.0818008
CAMKV|Q8NCB2	1.86084	0.164556	0.489581	0.141497	0.612666	0.0871027	0.161483	0.0743802
PSD3|Q9NYI0	0.765985	0.469442	0.51464	0.547209	0.998221	0.0674434	0.0710269	0.00358349
CAMK2D|Q13557	2.45801	0.0943296	0.636544	0.0795916	0.310613	0.0382484	0.102318	0.0640692
MYL6|P60660	4.87293	0.0109992	0.0564523	0.0115144	0.634604	0.2174	0.304561	0.0871612
PDCD6IP|Q8WUM4	3.78889	0.0283087	0.122749	0.832559	0.035468	-0.167919	0.0538219	0.221741
ATL1|Q8WXF7	0.614802	0.544175	0.731788	0.5259	0.902104	0.0405343	0.0645429	0.0240086
WASHC2A|Q641Q2	1.58319	0.213916	0.186596	0.563523	0.809785	-0.0870617	-0.0556477	0.0314139
RPH3A|Q9Y2J0	45.8132	9.81871668817119e-13	1.83654202956518e-11	5.97420918591052e-06	0.0017761	0.792439	0.482951	-0.309489
ZZEF1|O43149	10.1059	0.000168207	0.113192	0.0557997	9.85592071046648e-05	-0.0612208	0.0785058	0.139727
PACSIN1|Q9BY11	1.57743	0.21509	0.197331	0.805329	0.569712	0.258544	0.102943	-0.155601
WASHC5|Q12768	0.965688	0.386657	0.985883	0.522008	0.386821	-0.00912666	0.068718	0.0778447
SEPTIN8|Q92599	2.47677	0.0927105	0.0911438	0.828733	0.326496	-0.123011	-0.0372452	0.0857661
DHX15|O43143	0.884582	0.41829	0.477834	0.484887	0.993692	-0.0654023	-0.0716114	-0.00620914
NUP160|Q12769	0.0282253	0.972182	0.999912	0.979111	0.973278	-0.000701917	0.0120313	0.0127332
AOC3|Q16853	6.8863	0.00205155	0.00988308	0.00335797	0.758145	0.654413	0.812823	0.15841
NCAN|O14594	0.746999	0.478213	0.494532	0.596033	0.998079	0.0839046	0.0794067	-0.00449792
EIF4A2|Q14240	5.9916	0.00427608	0.0203273	0.942282	0.0100234	-0.283436	0.0372312	0.320667
APOE|P02649	2.82042	0.0676361	0.0825353	0.136953	0.999236	-0.630849	-0.619731	0.0111184
BAZ1B|Q9UIG0	1.35805	0.265081	0.415437	0.272266	0.90159	-0.0706042	-0.0954599	-0.0248557
USP9Y|O00507	3.83891	0.029432	0.147364	0.800314	0.0329064	0.300063	-0.108944	-0.409007
KHSRP|Q92945	0.116509	0.890226	0.998879	0.901826	0.907407	-0.00292441	-0.0310751	-0.0281507
EMILIN2|Q9BXX0	3.55449	0.0348699	0.0268855	0.26885	0.644093	0.513846	0.334583	-0.179263
PALM|O75781	0.213767	0.808159	0.793154	0.915408	0.978216	-0.0348557	-0.0237751	0.0110806
PCYOX1|Q9UHG3	3.7903	0.0282733	0.0248273	0.145605	0.841155	0.148105	0.116171	-0.0319338
ATP1B1|P05026	0.470507	0.627009	0.642596	0.985846	0.765282	0.0748359	0.0147957	-0.0600401
HSPB1|P04792	2.00139	0.14422	0.930412	0.303565	0.135518	-0.0326899	0.148729	0.181419
NDUFV1|P49821	5.44889	0.00673694	0.005809	0.538196	0.127357	0.209242	0.0766588	-0.132583
PPP1R12A|O14974	3.35941	0.041523	0.156963	0.843617	0.0501113	0.138679	-0.0456829	-0.184362
PLCG1|P19174	9.06938	0.000367781	0.000408858	0.540853	0.0184993	-0.35371	-0.1021	0.25161
MCF2L|O15068	2.62058	0.0812158	0.0782896	0.80232	0.318687	-0.192875	-0.0612422	0.131633
SLC12A2|P55011	1.52752	0.225534	0.909988	0.227439	0.35742	-0.0305526	-0.135849	-0.105297
PALLD|Q8WX93	8.08313	0.000789694	0.00209004	0.00295088	0.967463	0.664224	0.711431	0.0472068
NRXN3|Q9Y4C0	0.710469	0.495569	0.922403	0.727317	0.465672	0.0384738	-0.0847026	-0.123176
MAPRE2|Q15555	2.50996	0.0899162	0.147997	0.999725	0.159047	-0.0627263	0.000816375	0.0635426
PHGDH|O43175	9.64886	0.000236883	0.000175663	0.257385	0.0417861	-0.60627	-0.24686	0.35941
SLC12A7|Q9Y666	0.87444	0.42243	0.478418	0.492483	0.995083	-0.100938	-0.109402	-0.00846392
CAP1|Q01518	9.0103	0.000384795	0.0238435	0.000264022	0.153288	0.18334	0.315049	0.131709
ARFGEF1|Q9Y6D6	2.09422	0.132228	0.134255	0.274797	0.972479	0.104789	0.0922821	-0.0125071
MBP|P02686	5.35924	0.00726728	0.00515497	0.136909	0.529069	-0.550513	-0.361869	0.188644
ALDH7A1|P49419	0.571706	0.567657	0.958048	0.74404	0.544847	-0.0238231	0.0693965	0.0932195
RALGAPB|Q86X10	11.5079	6.02757772373895e-05	3.35100324218018e-05	0.0321944	0.15553	0.154679	0.0922591	-0.0624202
PRPF4B|Q13523	4.87463	0.0109832	0.00837551	0.126492	0.657738	-0.218106	-0.154308	0.0637975
TBC1D4|O60343	3.96912	0.0241403	0.0420307	0.987745	0.0732439	-0.248749	-0.0166126	0.232137
RASGRF2|O14827	10.3645	0.000138824	0.00132618	0.946887	0.000661326	0.162228	-0.0152319	-0.17746
ACAD9|Q9H845	7.38828	0.00136944	0.00116039	0.0256688	0.725912	0.1958	0.154542	-0.0412575
QARS1|P47897	0.404581	0.669093	0.814022	0.968199	0.672605	0.0276867	-0.012115	-0.0398017
VWA8|A3KMH1	2.54864	0.0867691	0.0704203	0.530651	0.563113	0.195288	0.103389	-0.0918994
CAP2|P40123	23.7673	2.68628750928002e-08	4.12230381274803e-07	3.21706044581482e-07	0.77377	0.326702	0.365298	0.038596
SORL1|Q92673	4.3027	0.0180171	0.0130413	0.277102	0.467576	-0.183702	-0.107105	0.0765972
AP3B1|O00203	0.848399	0.433255	0.399408	0.774047	0.857461	0.0567186	0.0329155	-0.0238031
ACAA2|P42765	1.89814	0.158886	0.452564	0.13806	0.642136	-0.0851399	-0.150667	-0.0655275
NT5E|P21589	2.77785	0.0703176	0.878194	0.0759599	0.145794	0.0434824	0.219749	0.176267
HBB|P68871	7.13511	0.00167792	0.979648	0.00784998	0.00236759	-0.0239138	0.42674	0.450653
GOLGA2|Q08379	1.77162	0.178983	0.211739	0.266404	0.99948	-0.0752953	-0.0766974	-0.00140211
FMOD|Q06828	6.7725	0.00225016	0.0014995	0.222189	0.193699	1.41396	0.715085	-0.69888
HNRNPA3|P51991	5.71842	0.00537077	0.00373853	0.123688	0.498106	-0.312187	-0.203804	0.108383
SLC9A3R2|Q15599	0.670478	0.515317	0.493345	0.724522	0.957002	-0.110413	-0.0821505	0.0282623
BAIAP2|Q9UQB8	4.10795	0.0213653	0.0175266	0.148636	0.763256	0.148531	0.110366	-0.0381652
WDR48|Q8TAF3	0.307482	0.736467	0.762588	0.99721	0.818383	0.028442	0.00318506	-0.0252569
RCN2|Q14257	0.170038	0.844044	0.873871	0.861267	0.996585	-0.0257064	-0.0299321	-0.00422564
INSR|P06213	2.03751	0.139425	0.522521	0.656856	0.122179	-0.0764334	0.0678702	0.144304
FKBP15|Q5T1M5	0.40292	0.670191	0.769825	0.673808	0.96847	0.024196	0.0329258	0.00872977
TFRC|P02786	0.709964	0.495813	0.463554	0.833455	0.854237	-0.150239	-0.0804017	0.069837
CTTN|Q14247	2.41683	0.0979868	0.694573	0.0853711	0.284492	-0.0531957	-0.156243	-0.103047
ADAM22|Q9P0K1	0.969514	0.385227	0.459797	0.99982	0.494379	0.0830741	0.00138914	-0.081685
CLU|P10909	0.099013	0.905881	0.898595	0.957188	0.991432	-0.0833888	-0.0589669	0.0244219
IGSF8|Q969P0	3.93615	0.0248524	0.775094	0.0256383	0.0784921	0.0492449	0.213935	0.16469
DIP2B|Q9P265	3.84078	0.0270373	0.0765032	0.963539	0.0477728	0.140947	-0.0182564	-0.159203
PURA|Q00577	2.67283	0.0774137	0.972916	0.163801	0.0809473	-0.0160648	0.146931	0.162995
SMARCA5|O60264	3.43729	0.0387221	0.0311934	0.232309	0.736728	-0.139225	-0.0978836	0.0413412
MARS1|P56192	0.243172	0.784919	0.767479	0.948055	0.938631	0.03275	0.0162281	-0.0165219
TBCD|Q9BTW9	0.567782	0.569847	0.542217	0.888301	0.857262	0.106553	0.051581	-0.054972
PRKAR2A|P13861	2.43525	0.0963332	0.540782	0.521396	0.0795528	0.0605318	-0.0689417	-0.129473
EGFR|P00533	3.59372	0.0336709	0.0273623	0.551228	0.324252	0.202832	0.0885028	-0.114329
WASHC2C|Q9Y4E1	0.748843	0.477354	0.475294	0.949421	0.70197	-0.143437	-0.04161	0.101827
RACK1|P63244	4.9388	0.0103952	0.642709	0.00978466	0.052791	0.214402	0.800855	0.586453
OXR1|Q8N573	0.931419	0.399709	0.793795	0.773067	0.367769	-0.0471141	0.0550343	0.102148
NONO|Q15233	7.12155	0.00169636	0.00136925	0.0333533	0.688611	-0.26681	-0.205244	0.0615651
PARP4|Q9UKK3	4.47821	0.0154644	0.0211807	0.0457835	0.998685	0.203252	0.199522	-0.00372986
SMARCA2|P51531	8.85354	0.000434	0.000260128	0.0680869	0.236506	-0.235356	-0.140455	0.0949013
MECP2|P51608	2.76843	0.0709258	0.0580781	0.573848	0.467573	-0.218367	-0.104214	0.114153
MINK1|Q8N4C8	5.1003	0.0090551	0.0116262	0.839446	0.0672884	0.104405	0.0219078	-0.0824975
RELCH|Q9P260	2.44044	0.0958721	0.101171	0.210948	0.979819	0.0947516	0.0857291	-0.00902251
ACSL3|O95573	0.575808	0.565378	0.995488	0.664602	0.571675	-0.00535267	0.0565144	0.061867
PSIP1|O75475	4.12361	0.0210738	0.0389145	0.0396225	0.966223	-0.204863	-0.225934	-0.021071
RASIP1|Q5U651	2.90798	0.0624475	0.0870095	0.976011	0.158282	-0.229172	-0.0246542	0.204518
DARS1|P14868	1.91215	0.156807	0.136896	0.708083	0.563562	-0.0943811	-0.0427631	0.051618
CUL2|Q13617	2.14266	0.126386	0.109474	0.690958	0.515837	-0.200356	-0.0888885	0.111467
NUP98|P52948	0.317177	0.729436	0.834782	0.722225	0.960559	-0.0347583	-0.0516896	-0.0169313
CALU|O43852	2.02227	0.141428	0.981304	0.177012	0.194729	0.00967979	0.104397	0.0947175
ATAD3A|Q9NVI7	1.56755	0.217115	0.440402	0.897441	0.227167	0.0600857	-0.0239642	-0.0840498
ATRX|P46100	2.44357	0.0955952	0.256043	0.0907628	0.737044	-0.109416	-0.162342	-0.0529257
EIF3E|P60228	4.92849	0.0104874	0.69918	0.0105904	0.0461133	0.0525851	0.216456	0.163871
HERC2|O95714	2.69385	0.0759362	0.369306	0.645153	0.067611	0.0756356	-0.0551732	-0.130809
ME3|Q16798	2.35186	0.104057	0.0897549	0.347739	0.833101	0.170566	0.123158	-0.0474075
CKMT1A; CKMT1B|P12532	3.73471	0.0297022	0.0446468	0.965714	0.0978158	0.148551	0.016863	-0.131688
SAFB|Q15424	1.91832	0.155902	0.171317	0.268768	0.995751	-0.181138	-0.172108	0.00902974
NDRG1|Q92597	0.23372	0.792313	0.788203	0.980766	0.900522	0.0529055	0.0166788	-0.0362267
MYO1E|Q12965	5.51503	0.00637152	0.934198	0.0108719	0.0154523	0.0135518	0.127887	0.114335
PIK3C2A|O00443	0.48197	0.619976	0.593753	0.827426	0.946033	0.0379731	0.0252331	-0.0127399
PSMD3|O43242	0.124248	0.883392	0.990029	0.938752	0.874861	-0.0082394	0.0229011	0.0311405
GCC2|Q8IWJ2	1.92023	0.155623	0.643773	0.132717	0.444461	-0.0388776	-0.0936053	-0.0547277
NAT10|Q9H0A0	1.57675	0.215229	0.983157	0.254271	0.279365	-0.0108915	-0.109702	-0.09881
NOP56|O00567	3.01376	0.0567241	0.130594	0.0660939	0.849619	-0.163447	-0.210321	-0.0468738
FARSB|Q9NSD9	0.826695	0.442496	0.426825	0.91107	0.721046	-0.11888	-0.0431502	0.0757298
ARPC2|O15144	0.279609	0.757076	0.999029	0.812649	0.765223	-0.0018549	0.030047	0.0319019
MYO9B|Q13459	1.1199	0.333148	0.875295	0.612287	0.302495	-0.0180776	0.0385183	0.0565959
ALDH9A1|P49189	1.35073	0.266944	0.575837	0.829983	0.254829	-0.0728673	0.046656	0.119523
DDX3Y|O15523	0.104526	0.900918	0.921936	0.999939	0.922386	-0.0863626	0.00261813	0.0889807
SEPTIN2|Q15019	2.60015	0.0827541	0.0667452	0.509348	0.57192	-0.124205	-0.0671652	0.0570393
BCR|P11274	1.25473	0.292649	0.945349	0.303033	0.408824	-0.0137412	-0.0708899	-0.0571487
KLC1|Q07866	1.23868	0.297192	0.298342	0.924898	0.549726	-0.102933	-0.0285888	0.0743443
SCG2|P13521	13.7694	1.23712325724911e-05	0.0185624	6.5215971918331e-06	0.0140696	0.199796	0.413926	0.21413
UNC13B|O14795	4.00458	0.0233979	0.831584	0.107236	0.0204255	-0.0249119	0.0979335	0.122845
DOCK7|Q96N67	10.7733	0.000102741	6.96608256618436e-05	0.0112272	0.432965	0.286156	0.20607	-0.0800857
ANXA4|P09525	7.59951	0.00115714	0.361225	0.000904838	0.0202152	0.270952	0.835469	0.564517
PTK2|Q05397	17.8341	8.75199745705461e-07	3.38667580401797e-06	1.83135336572215e-05	0.997656	0.209685	0.212292	0.00260627
SCN2A|Q99250	11.4997	6.06329543483603e-05	0.000102247	0.00099326	0.961207	0.339155	0.318188	-0.0209674
PNN|Q9H307	2.11241	0.130002	0.149395	0.2251	0.99889	-0.138959	-0.135556	0.00340297
CLIC4|Q9Y696	4.78737	0.0118384	0.0268924	0.999216	0.0368334	-0.440675	-0.00691776	0.433758
DDX58|O95786	1.64556	0.201633	0.190136	0.412859	0.938378	0.118524	0.0949423	-0.0235815
NUP210|Q8TEM1	1.03386	0.361985	0.516885	0.366477	0.91833	-0.0782233	-0.107096	-0.0288723
WDR44|Q5JSH3	3.41852	0.0393786	0.0951287	0.977416	0.0686628	-0.120746	0.0128476	0.133594
CP|P00450	1.52471	0.226136	0.230108	0.382042	0.983138	0.206023	0.18346	-0.022563
TPM3|P06753	2.22474	0.117086	0.181074	0.15203	0.956724	0.154334	0.179557	0.0252231
GAK|O14976	0.947278	0.393613	0.426303	0.983699	0.561552	-0.0385043	-0.00586211	0.0326422
NSUN2|Q08J23	2.23883	0.115563	0.300971	0.107534	0.730647	-0.127848	-0.194774	-0.0669255
SLC8A2|Q9UPR5	1.51929	0.227305	0.285687	0.291628	0.988789	0.130034	0.142619	0.0125841
NPEPPS|P55786	15.3343	4.33764287894621e-06	2.23017617473342e-06	0.0103765	0.0928502	-0.440835	-0.265715	0.175119
SON|P18583	3.06351	0.0542222	0.042295	0.430583	0.54262	-0.170192	-0.0948731	0.0753185
FH|P07954	0.24533	0.783241	0.931185	0.943671	0.767015	-0.0265871	0.0265161	0.0531031
EXOC5|O00471	2.18823	0.121132	0.398844	0.103578	0.604361	0.0560189	0.0986841	0.0426652
TAOK1|Q7L7X3	1.0328	0.362353	0.328791	0.74895	0.813571	0.0722504	0.0403949	-0.0318555
DCLK2|Q8N568	0.46467	0.630622	0.61821	0.950687	0.829211	0.0650492	0.0232277	-0.0418214
NUP155|O75694	0.0875289	0.916311	0.916275	0.994528	0.958051	0.0268131	0.00742337	-0.0193897
PBRM1|Q86U86	2.77923	0.0702287	0.056401	0.520109	0.516083	-0.114365	-0.0589546	0.0554105
CKAP4|Q07065	16.8693	1.60673748264348e-06	3.16458596960612e-06	0.510618	0.000403227	0.299288	0.0676362	-0.231652
ATG2B|Q96BY7	13.8828	1.1451700696195e-05	1.0316957617551e-05	0.244555	0.0058176	0.144834	0.0507236	-0.0941106
DOCK3|Q8IZD9	15.4015	4.14992575000752e-06	1.47193139026225e-05	5.9586950010293e-05	0.994721	0.235077	0.239814	0.00473722
FBLN2|P98095	1.49776	0.23201	0.998435	0.296881	0.27221	0.00700033	0.218325	0.211325
THRAP3|Q9Y2W1	1.27619	0.286689	0.457858	0.28618	0.884576	-0.10406	-0.146379	-0.0423189
THSD7A|Q9UPZ6	0.0569477	0.944695	0.991459	0.977712	0.939319	0.00866443	-0.0155382	-0.0242027
UCHL1|P09936	6.45633	0.00291324	0.00215893	0.350677	0.135035	-0.681756	-0.295874	0.385882
TMPO|P42167	1.55451	0.219822	0.226717	0.367101	0.987	-0.141269	-0.127769	0.0135007
FLT1|P17948	3.79634	0.0281225	0.0307275	0.823194	0.152363	-0.243525	-0.0615498	0.181975
PGAM1|P18669	4.2825	0.0183376	0.0187343	0.746686	0.140337	-0.399327	-0.115257	0.284069
TBC1D9B|Q66K14	0.0984185	0.906418	0.908842	0.995735	0.948752	-0.0291639	-0.0068147	0.0223492
HADHB|P55084	1.57522	0.21554	0.244903	0.971256	0.388613	0.111823	0.0175558	-0.0942668
UNC45A|Q9H3U1	3.97884	0.0239345	0.654041	0.0214944	0.101532	0.0672448	0.231677	0.164433
LNPEP|Q9UIQ6	0.14551	0.864891	0.970454	0.853638	0.935273	0.00786266	0.0200045	0.0121419
STIP1|P31948	2.84786	0.0659636	0.397826	0.566212	0.0558352	-0.0937173	0.0811343	0.174852
KARS1|Q15046	5.9218	0.00453174	0.003416	0.384401	0.157109	-0.206185	-0.0891816	0.117004
IPO7|O95373	3.46267	0.0378521	0.216125	0.68423	0.036961	-0.139518	0.0758956	0.215414
CHD5|Q8TDI0	0.64014	0.530841	0.999056	0.588644	0.570329	-0.00603586	-0.159035	-0.152999
DDX23|Q9BUQ8	4.00264	0.0234378	0.0215232	0.116619	0.873738	-0.185128	-0.150594	0.0345342
VWA1|Q6PCB0	1.74165	0.184118	0.168252	0.792711	0.532703	0.142967	0.0561821	-0.0867853
NPM1|P06748	4.23697	0.0190818	0.0301345	0.043913	0.994099	-0.2779	-0.289288	-0.0113885
STX1A|Q16623	16.1045	2.62432467263524e-06	5.63262620356664e-06	8.86216076398938e-05	0.958653	0.384173	0.363382	-0.0207911
DPP10|Q8N608	1.13241	0.329159	0.541822	0.315343	0.851651	0.0845763	0.129107	0.0445308
SMTN|P53814	11.2893	7.05728543752435e-05	0.00011679	0.00112748	0.959662	0.705355	0.660486	-0.0448695
XPO7|Q9UIA9	13.3494	1.64955474866876e-05	0.00280958	0.3188	2.20043735109643e-05	-0.268825	0.125011	0.393836
SGIP1|Q9BQI5	10.4313	0.000132131	9.75744081199714e-05	0.233948	0.0323737	0.249858	0.101359	-0.1485
EIF4A1|P60842	1.54123	0.222614	0.272397	0.99197	0.359412	-0.132111	-0.0113526	0.120758
ERC2|O15083	8.79694	0.000453324	0.000354607	0.0166137	0.618549	0.290597	0.222128	-0.0684685
DLG2|Q15700	5.28116	0.00776427	0.692783	0.00799454	0.0364588	0.0409546	0.171997	0.131042
SYMPK|Q92797	1.40099	0.254428	0.224154	0.692204	0.740247	-0.0995555	-0.0539834	0.0455721
SCP2|P22307	2.06251	0.136204	0.94764	0.276268	0.131413	0.0213283	-0.11687	-0.138198
DYNC1LI2|O43237	3.91588	0.025301	0.0490599	0.998604	0.0664841	-0.101151	-0.00233485	0.0988157
DNAJC6|O75061	2.82728	0.0672142	0.161966	0.0728691	0.817883	0.107099	0.143268	0.0361687
MAOB|P27338	11.0048	8.67565419627771e-05	4.87040815012607e-05	0.0467746	0.137631	-0.565511	-0.32434	0.241171
SYN3|O14994	2.58868	0.0836312	0.0683814	0.377955	0.729929	0.170867	0.111838	-0.0590286
SOGA3|Q5TF21	1.83251	0.169002	0.651573	0.144846	0.465264	0.0518755	0.123776	0.0719002
UBA2|Q9UBT2	5.01886	0.009707	0.00677549	0.214683	0.429818	-0.409173	-0.24252	0.166653
NIBAN2|Q96TA1	3.29586	0.0439633	0.0569262	0.937609	0.145832	-0.358199	-0.0577094	0.30049
CPNE5|Q9HCH3	11.0089	8.64976815193713e-05	0.00174456	0.000118991	0.432316	0.273115	0.370085	0.0969698
VDAC2|P45880	9.72818	0.000223154	0.00077573	0.971206	0.0024991	0.23803	0.0156402	-0.22239
AHCTF1|Q8WYP5	1.89855	0.158824	0.135141	0.630847	0.642952	-0.0847684	-0.0442744	0.040494
ATP13A1|Q9HD20	3.67417	0.0313435	0.0235903	0.377329	0.467222	0.128414	0.0704141	-0.0579997
EXOC2|Q96KP1	0.106278	0.899346	0.932129	0.997896	0.910863	-0.0152829	0.00292457	0.0182075
OSBPL8|Q9BZF1	2.19881	0.119945	0.12629	0.897667	0.326734	0.0854013	0.0211433	-0.064258
DOCK4|Q8N1I0	6.1174	0.00385226	0.00315263	0.459162	0.112778	0.148502	0.057398	-0.0911042
TRAPPC8|Q9Y2L5	11.5352	5.91044834556091e-05	3.55988672013918e-05	0.0142082	0.289452	0.137847	0.0925732	-0.0452742
CEP170|Q5SW79	1.36474	0.263391	0.71205	0.233179	0.577449	-0.0315226	-0.0730373	-0.0415147
SEPTIN5|Q99719	3.78291	0.028459	0.0246429	0.15165	0.827882	0.137319	0.106408	-0.030911
TSC2|P49815	7.89383	0.000916539	0.000781544	0.416799	0.0519387	0.17031	0.0618243	-0.108486
ATP2A3|Q93084	0.582358	0.561758	0.963337	0.730556	0.541037	-0.0278261	0.0894927	0.117319
NIPBL|Q6KC79	1.60806	0.208929	0.23824	0.970984	0.380714	-0.0777702	-0.0121463	0.065624
DYNC2H1|Q8NCM8	3.52979	0.0356473	0.0531795	0.970977	0.108569	0.252101	0.0271131	-0.224988
SMARCC2|Q8TAQ2	1.24425	0.295608	0.265014	0.748508	0.738131	-0.109236	-0.0558276	0.0534079
PBXIP1|Q96AQ6	2.65789	0.0784814	0.0664118	0.639738	0.435168	-0.20089	-0.0881022	0.112787
ACAT1|P24752	4.0925	0.0216572	0.0182069	0.577235	0.235782	0.232899	0.0920885	-0.14081
AEBP1|Q8IUX7	6.40579	0.00303666	0.00202748	0.220835	0.230087	0.684968	0.35655	-0.328418
ILVBL|A1L0T0	0.446591	0.64195	0.800906	0.624707	0.92431	0.0342247	0.0552525	0.0210277
PHLDB2|Q86SQ0	1.30299	0.27942	0.447663	0.279951	0.885589	0.0843871	0.118055	0.0336676
CMAS|Q8NFW8	6.78199	0.00223286	0.00149804	0.0829899	0.447574	-0.303925	-0.199712	0.104213
VPS35L|Q7Z3J2	1.45094	0.242589	0.37261	0.982773	0.2991	-0.0957581	0.0139116	0.10967
WDR11|Q9BZH6	8.35988	0.000636005	0.000395978	0.0578777	0.325507	0.191346	0.12141	-0.0699365
CDC5L|Q99459	7.80221	0.000985323	0.000664486	0.046416	0.463684	-0.247261	-0.169763	0.077498
ATP6V1C1|P21283	0.30592	0.737607	0.975922	0.85566	0.720598	-0.013418	0.0375871	0.0510051
SRGAP2|O75044	0.324564	0.724125	0.728212	0.808039	0.997351	0.0357905	0.032419	-0.00337144
EXOC1|Q9NV70	1.2981	0.280732	0.249182	0.655701	0.8109	0.058831	0.0355055	-0.0233255
STXBP5|Q5T5C0	0.596443	0.554054	0.937157	0.761616	0.526075	-0.0171121	0.0388551	0.0559672
PPP2CA|P67775	2.64432	0.0794644	0.0928852	0.928329	0.226944	-0.122003	-0.0233115	0.0986913
CUL1|Q13616	4.3382	0.0174677	0.0131854	0.18078	0.632687	-0.197996	-0.134044	0.0639521
ABLIM1|O14639	2.60539	0.0823568	0.711528	0.0729984	0.239923	-0.0561471	-0.176326	-0.120179
PAPLN|O95428	0.927584	0.401198	0.380684	0.629651	0.948941	-0.160692	-0.122374	0.0383183
VPS11|Q9H270	1.35443	0.266002	0.243587	0.809095	0.638263	-0.0742612	-0.0314194	0.0428417
SEC24C|P53992	0.645904	0.527854	0.966323	0.5327	0.636038	0.0132183	0.0630818	0.0498635
AQR|O60306	3.25454	0.0456288	0.05171	0.877825	0.181252	-0.124428	-0.0280362	0.0963918
MFN2|O95140	5.98757	0.0042904	0.0028935	0.134346	0.423637	0.170735	0.106449	-0.0642862
UNC13A|Q9UPW8	3.15021	0.0501317	0.0415542	0.247242	0.780146	0.162812	0.117204	-0.045608
VPS50|Q96JG6	5.15744	0.00862492	0.00752691	0.0718923	0.806328	0.157239	0.124737	-0.0325026
YWHAQ|P27348	5.11906	0.00891147	0.00751129	0.532377	0.153954	-0.329546	-0.125285	0.204261
MRE11|P49959	1.59921	0.210691	0.995975	0.308436	0.227008	0.00414031	-0.0791699	-0.0833103
PPP2CB|P62714	0.301548	0.740806	0.997451	0.767201	0.776994	0.00450654	0.0509316	0.046425
CHGA|P10645	9.54926	0.000255371	0.00714745	0.618047	0.000436435	-0.483536	0.159469	0.643005
ACTR3|P61158	1.21559	0.303851	0.406402	0.997063	0.386343	-0.0626369	0.00392334	0.0665602
LUZP1|Q86V48	1.74805	0.18301	0.298936	0.200397	0.912372	-0.0857467	-0.109885	-0.0241387
DPYSL4|O14531	2.22736	0.116802	0.623121	0.0982085	0.374384	0.0582675	0.14551	0.0872426
HSD17B10|Q99714	0.0353761	0.965263	0.998402	0.979476	0.963511	-0.00309278	0.0123195	0.0154123
HNRNPC|P07910	4.86975	0.0110292	0.00781317	0.197372	0.487868	-0.265186	-0.164146	0.10104
VPS18|Q9P253	0.9179	0.404983	0.999334	0.495495	0.428693	-0.000976417	0.0353228	0.0362992
VPS33A|Q96AX1	1.38697	0.257856	0.227301	0.63314	0.803378	0.0599893	0.0364677	-0.0235216
SNTA1|Q13424	0.521827	0.596149	0.998951	0.646736	0.633827	0.00442232	0.100141	0.0957184
SLC25A24|Q6NUK1	11.3182	6.91153300044675e-05	3.8480357423154e-05	0.0409216	0.136451	0.240833	0.13933	-0.101503
ALPL|P05186	2.75145	0.0720353	0.101876	0.984133	0.167374	0.314358	0.0284231	-0.285934
MDH2|P40926	0.135448	0.873596	0.885949	0.900227	0.999895	0.0407832	0.0420213	0.00123805
MPDZ|O75970	16.0218	2.76862069454333e-06	4.94474225110064e-06	0.496185	0.000642794	-0.204084	-0.048172	0.155913
EIF3C|Q99613	3.42041	0.0393119	0.909684	0.124732	0.0373119	-0.0255462	0.135267	0.160813
MACROH2A1|O75367	0.695134	0.503047	0.522575	0.611643	0.99907	-0.0819635	-0.0787784	0.00318505
ARHGEF1|Q92888	0.972684	0.384046	0.557332	0.964771	0.414452	-0.0634054	0.0172725	0.0806779
TOP1|P11387	0.186927	0.829994	0.972369	0.928596	0.814766	-0.0145923	0.0262579	0.0408502
SRGAP3|O43295	1.30956	0.27767	0.38525	0.306784	0.951374	0.0597872	0.0737793	0.0139921
MPP2|Q14168	0.495479	0.611791	0.621758	0.980012	0.765609	0.0564029	0.0127992	-0.0436037
SNX27|Q96L92	0.31385	0.731841	0.72774	0.975489	0.866788	-0.0436499	-0.0134507	0.0301992
GNAI1|P63096	2.57092	0.0850088	0.097498	0.172404	0.995502	0.155528	0.148624	-0.0069049
HOOK3|Q86VS8	3.70087	0.0306085	0.0247983	0.543741	0.312296	-0.102092	-0.0444135	0.0576789
DNAJC3|Q13217	1.49838	0.231872	0.236526	0.920255	0.474161	0.0917762	0.0240316	-0.0677446
AHSA1|O95433	7.0893	0.00174103	0.00712208	0.99297	0.00674184	-0.379275	0.0150648	0.39434
PLXNB1|O43157	3.65435	0.0319011	0.0274849	0.62629	0.265302	-0.194502	-0.075175	0.119327
FMNL3|Q8IVF7	4.85639	0.0111565	0.0226365	0.990041	0.0404633	-0.183499	-0.0100355	0.173464
TUBB8|Q3ZCM7	3.70516	0.0304921	0.025471	0.175453	0.789452	0.17616	0.131559	-0.0446004
OGA|O60502	1.2251	0.301092	0.282798	0.537244	0.938217	-0.135888	-0.104724	0.0311646
CAT|P04040	0.853868	0.430958	0.628302	0.949314	0.445257	-0.0792392	0.0291972	0.108436
EIF3D|O15371	1.85007	0.166232	0.97288	0.19696	0.232088	0.0147171	0.127234	0.112517
ILK|Q13418	0.725484	0.488358	0.544619	0.551624	0.99489	0.0706915	0.0773572	0.00666569
CC2D1A|Q6P1N0	9.54555	0.000256088	0.00138183	0.998194	0.00165871	-0.151837	0.00260239	0.15444
AMPH|P49418	1.50286	0.230887	0.257476	0.338125	0.999746	-0.123828	-0.122102	0.0017263
C4BPA|P04003	29.5453	1.28759131535813e-09	8.77644726116067e-07	0.402524	8.60335480634689e-09	-0.983107	0.243861	1.22697
PPIA|P62937	16.4658	2.07935052898748e-06	2.27258701579469e-06	0.260264	0.00156501	-0.829545	-0.262876	0.566669
BCLAF1|Q9NYF8	2.08798	0.133001	0.142192	0.253386	0.988634	-0.180388	-0.166402	0.0139869
PREPL|Q4J6C6	10.116	0.000166943	0.000125978	0.255553	0.0336278	-0.693337	-0.276873	0.416464
RNH1|P13489	7.07536	0.0017607	0.00253264	0.791227	0.0249382	-0.483241	-0.0997677	0.383473
CPSF1|Q10570	4.01047	0.0232768	0.0171225	0.308033	0.483407	-0.160315	-0.0926348	0.0676807
SEPTIN10|Q9P0V9	1.55189	0.220371	0.649908	0.683803	0.194942	-0.053183	0.0552193	0.108402
SFXN1|Q9H9B4	8.25553	0.000689961	0.000460164	0.0390343	0.445469	0.246284	0.169271	-0.0770132
ANXA1|P04083	8.69853	0.000489074	0.973798	0.00306732	0.000739292	-0.0358347	0.620662	0.656497
ARHGAP1|Q07960	0.334073	0.717347	0.785192	0.732798	0.985307	0.0438076	0.0549816	0.0111739
GNB4|Q9HAV0	2.34048	0.105161	0.183038	0.127615	0.921837	0.101744	0.12438	0.0226362
CHD3|Q12873	2.03819	0.139336	0.706245	0.478349	0.116594	0.0584714	-0.0945599	-0.153031
DGKB|Q9Y6T7	2.92907	0.0612609	0.0488566	0.5103	0.490401	0.150922	0.0769271	-0.0739954
SEPTIN11|Q9NVA2	0.686806	0.507158	0.995329	0.552094	0.561845	-0.00572815	-0.0718119	-0.0660838
PHB|P35232	1.67038	0.196951	0.178482	0.782438	0.563694	0.100446	0.041285	-0.0591607
MPP6|Q9NZW5	2.1183	0.12929	0.112996	0.708065	0.506741	0.310931	0.134279	-0.176653
SNTB2|Q13425	11.8792	4.6202893144917e-05	5.37532724298462e-05	0.00162003	0.81456	0.298775	0.258305	-0.0404696
ASPH|Q12797	3.72845	0.0298678	0.0336357	0.846031	0.14904	0.134909	0.0320478	-0.102861
SUCLG2|Q96I99	1.17506	0.315922	0.296908	0.858184	0.648883	-0.0880588	-0.0341881	0.0538707
ARHGAP21|Q5T5U3	0.0914124	0.91277	0.911728	0.993348	0.958094	0.0252823	0.00750869	-0.0177736
MOGS|Q13724	0.050216	0.951065	0.983523	0.989948	0.947505	0.00857933	-0.0073998	-0.0159791
APMAP|Q9HDC9	0.955493	0.390493	0.373709	0.605383	0.95784	0.0528695	0.0415511	-0.0113184
AASS|Q9UDR5	1.4397	0.245203	0.979156	0.280127	0.318119	0.0170481	0.148487	0.131439
MYEF2|Q9P2K5	0.909737	0.408203	0.434009	0.518672	0.999655	-0.162105	-0.158726	0.00337872
FAM120A|Q9NZB2	5.4533	0.00671194	0.00506906	0.0959223	0.641785	0.131049	0.0937093	-0.0373401
ARHGEF10|O15013	0.154561	0.857137	0.968614	0.845297	0.931433	0.0152905	0.0388834	0.0235929
AP1G1|O43747	2.24065	0.115368	0.838665	0.325371	0.0999746	-0.0376052	0.106119	0.143724
SLC1A3|P43003	1.12152	0.332628	0.612567	0.874473	0.324449	0.0777997	-0.044854	-0.122654
DLAT|P10515	1.43931	0.245294	0.313662	0.999075	0.359677	0.0767877	0.00237033	-0.0744174
RCN1|Q15293	0.947242	0.393627	0.484598	0.99932	0.484454	-0.0655619	0.0022057	0.0677676
EXOC7|Q9UPT5	0.864987	0.426327	0.417004	0.609671	0.975839	0.0545466	0.0452035	-0.0093431
EDC4|Q6P2E9	4.28918	0.0182309	0.0132048	0.288227	0.454749	-0.112475	-0.0646379	0.0478368
GDI2|P50395	3.2149	0.0472884	0.0404485	0.637268	0.327061	-0.15947	-0.0642595	0.0952106
EHD4|Q9H223	1.69749	0.191964	0.225971	0.977351	0.349594	-0.209664	-0.0283481	0.181316
PECAM1|P16284	0.451171	0.639061	0.617424	0.925979	0.867047	-0.105436	-0.046379	0.0590573
LRRC8A|Q8IWT6	0.549582	0.580117	0.941054	0.566391	0.721611	0.0165502	0.0562954	0.0397452
SKP1|P63208	2.61388	0.081717	0.0790309	0.805712	0.317518	0.192663	0.0607018	-0.131961
ITGB2|P05107	6.92523	0.00198784	0.0030447	0.828761	0.024023	-0.416935	-0.0784131	0.338522
SIN3A|Q96ST3	0.164566	0.84865	0.971154	0.942613	0.834631	-0.0114536	0.018008	0.0294616
EIF5|P55010	4.70921	0.0126628	0.0482437	0.936126	0.0234504	-0.248258	0.0392987	0.287557
SLC1A2|P43004	7.55011	0.00120354	0.00216067	0.865905	0.0146918	0.337137	0.0537312	-0.283406
SLC4A4|Q9Y6R1	6.07545	0.00398853	0.0032849	0.466808	0.112622	0.361528	0.138774	-0.222754
EPB42|P16452	14.3601	8.29256336628084e-06	0.014887	0.0574139	5.34861917134144e-06	-0.355873	0.31999	0.675863
PTPN11|Q06124	5.02447	0.00966057	0.0134063	0.880351	0.0616885	-0.21227	-0.0386669	0.173603
EPS8|Q12929	5.7535	0.00521537	0.00631249	0.770423	0.0565965	0.194206	0.0464072	-0.147799
ARMC1|Q9NVT9	4.42741	0.0161624	0.013627	0.115309	0.789547	0.172729	0.132572	-0.0401572
ATP6V1E1|P36543	0.549329	0.580261	0.649249	0.618781	0.988734	0.0513489	0.0599055	0.00855665
DIP2C|Q9Y2E4	1.05285	0.355406	0.323744	0.67527	0.874758	0.0705494	0.0456947	-0.0248547
PIK3R4|Q99570	8.26893	0.000682774	0.000416813	0.0831475	0.252828	0.161194	0.0955634	-0.0656305
HSDL2|Q6YN16	1.33643	0.270621	0.426108	0.96929	0.313028	0.0782052	-0.0164003	-0.0946055
PSMC6|P62333	0.0303242	0.970146	0.978555	0.99976	0.975017	0.0116249	-0.00135408	-0.0129789
PHB2|Q99623	4.22972	0.0192033	0.0145951	0.431492	0.314944	0.153877	0.0733113	-0.0805656
AKAP13|Q12802	8.67411	0.000498388	0.000302399	0.110508	0.16593	0.269723	0.146576	-0.123147
PLCD3|Q8N3E9	2.06423	0.135985	0.15485	0.234518	0.998491	-0.186705	-0.181321	0.00538432
SNX9|Q9Y5X1	11.3251	6.87671497477205e-05	8.25485652269364e-05	0.00194608	0.843721	0.164365	0.143563	-0.0208022
RAB5C|P51148	0.245512	0.783099	0.99952	0.830468	0.792495	0.00151475	-0.0330216	-0.0345364
DYNC1LI1|Q9Y6G9	2.31454	0.107719	0.39197	0.0907263	0.56995	0.0515043	0.0925826	0.0410783
SMG1|Q96Q15	1.65157	0.200489	0.914852	0.400105	0.184439	-0.0153057	0.0547867	0.0700924
RALA|P11233	3.71813	0.0301426	0.030661	0.778082	0.179186	0.137513	0.0394801	-0.098033
PHIP|Q8WWQ0	1.21492	0.30405	0.279646	0.575105	0.910689	-0.0953063	-0.0689443	0.026362
CBR1|P16152	11.7252	5.15757862936795e-05	7.06891637708429e-05	0.537415	0.00469811	-0.789696	-0.203475	0.586221
PDS5A|Q29RF7	11.0194	8.58411248227192e-05	0.000885321	0.950113	0.000457912	-0.244939	0.0215323	0.266471
VSNL1|P62760	0.696955	0.502154	0.477707	0.8928	0.797143	0.0836759	0.0360262	-0.0476497
PNPT1|Q8TCS8	1.09367	0.341678	0.39776	0.995597	0.477061	0.0603225	0.00457251	-0.05575
TFG|Q92734	1.16848	0.317928	0.555946	0.298706	0.820688	0.0566477	0.0904741	0.0338265
RABGAP1|Q9Y3P9	2.67619	0.0771754	0.972405	0.163814	0.0805924	-0.0142322	0.128938	0.14317
MTDH|Q86UE4	4.83525	0.0113609	0.0370672	0.973258	0.0251305	0.145234	-0.0140879	-0.159322
RAPGEF4|Q8WZA2	6.74443	0.00230214	0.00166869	0.0575532	0.574002	0.167979	0.119787	-0.0481922
CDC42EP4|Q9H3Q1	5.11157	0.00896855	0.00625454	0.192813	0.451477	-0.269067	-0.163697	0.10537
RSU1|Q15404	2.44978	0.0950492	0.0878698	0.270725	0.910099	0.149581	0.119884	-0.029697
ACSL6|Q9UKU0	1.23028	0.299596	0.689848	0.267177	0.653829	-0.0530158	-0.11166	-0.058644
GRIA3|P42263	5.25333	0.00794975	0.00560851	0.300892	0.28481	0.215303	0.110077	-0.105227
STAG2|Q8N3U4	8.86434	0.000430409	0.00325723	0.947563	0.00163811	-0.1677	0.0169765	0.184677
CPT1A|P50416	2.60132	0.0826653	0.0696935	0.323908	0.799969	0.161148	0.114142	-0.0470054
C1QBP|Q07021	1.21531	0.303936	0.285933	0.857933	0.634852	0.0794927	0.0304119	-0.0490808
GUCY1B1|Q02153	0.744678	0.479297	0.447772	0.840485	0.833437	-0.067755	-0.0346267	0.0331283
MMP9|P14780	4.97763	0.0100553	0.0344158	0.96965	0.0223854	-0.885273	0.0904872	0.97576
OPCML|Q14982	3.42233	0.0392446	0.0810343	0.0549821	0.911836	0.16404	0.195726	0.0316857
SV2A|Q7L0J3	3.66422	0.0316222	0.0302131	0.128367	0.908502	0.242073	0.202075	-0.0399982
WASHC4|Q2M389	1.62784	0.205048	0.785056	0.527892	0.177576	-0.0304292	0.0549149	0.0853441
GFM1|Q96RP9	6.08788	0.00394765	0.0047475	0.0236151	0.956436	-0.213948	-0.194841	0.0191079
NUCKS1|Q9H1E3	0.0861749	0.917549	0.966855	0.986825	0.913538	0.0487011	-0.0337843	-0.0824853
PSMC4|P43686	4.223	0.0193164	0.0151198	0.479363	0.279888	-0.15382	-0.0687817	0.0850381
SLC4A10|Q6U841	32.3374	3.29488207052756e-10	1.91947124861258e-10	0.00395296	0.000328075	0.57515	0.267114	-0.308036
NCOA7|Q8NI08	1.95982	0.149948	0.301126	0.942681	0.179724	-0.0706359	0.0171227	0.0877586
USP14|P54578	4.65519	0.0132671	0.0279028	0.996352	0.0426843	-0.327503	-0.0111583	0.316344
MMRN2|Q9H8L6	2.02224	0.141432	0.434805	0.762846	0.133397	-0.117831	0.0738729	0.191704
JAK1|P23458	3.98276	0.0238518	0.0292989	0.878772	0.116216	-0.123671	-0.0252725	0.0983987
UGP2|Q16851	1.39949	0.254793	0.237467	0.836212	0.595226	0.0900016	0.0346589	-0.0553427
GBE1|Q04446	0.414202	0.662774	0.823806	0.958428	0.659898	-0.0755324	0.0390434	0.114576
DOCK5|Q9H7D0	0.499566	0.609337	0.778431	0.591651	0.917269	0.0536485	0.0861464	0.0324979
PGRMC1|O00264	3.03342	0.0557217	0.0443418	0.510635	0.466463	0.326001	0.163319	-0.162683
HEATR1|Q9H583	0.895043	0.414064	0.940984	0.412683	0.550456	-0.0210154	-0.0894349	-0.0684196
SF3A3|Q12874	0.773864	0.465852	0.669273	0.448176	0.884259	-0.0622165	-0.0976986	-0.0354821
UBE2O|Q9C0C9	8.6845	0.000494401	0.00030242	0.122252	0.149989	-0.345674	-0.183304	0.16237
WFS1|O76024	10.1061	0.000168179	9.89563272196792e-05	0.0351684	0.247792	0.373723	0.23487	-0.138853
NIBAN1|Q9BZQ8	3.63158	0.0325541	0.197707	0.0265567	0.479759	0.231652	0.391325	0.159673
PKP4|Q99569	2.27359	0.111891	0.158381	0.9956	0.210918	0.113222	0.00601067	-0.107211
SYNPO|Q8N3V7	20.1045	2.19728875410414e-07	1.09347733645571e-07	0.0119603	0.0124657	0.589322	0.305427	-0.283895
LDHB|P07195	2.12089	0.128977	0.110699	0.410562	0.817843	-0.133157	-0.0924153	0.0407419
FKBP4|Q02790	9.41178	0.000283371	0.000716562	0.908161	0.00426317	-0.531806	-0.0630962	0.46871
GART|P22102	0.00463723	0.995374	0.997578	0.995122	0.99926	-0.00797191	-0.0125222	-0.00455033
FXR1|P51114	0.280338	0.756529	0.81913	0.768124	0.986142	-0.0262767	-0.0334446	-0.00716784
TWF2|Q6IBS0	1.09685	0.340633	0.424601	0.999943	0.441673	-0.0912891	0.000817622	0.0921067
MMS19|Q96T76	4.11632	0.0212091	0.0260998	0.0649645	0.990477	0.123786	0.117474	-0.00631271
AKR1C1|Q04828	1.55323	0.22009	0.261528	0.985483	0.370407	-0.345226	-0.0393272	0.305899
UBAP2L|Q14157	3.91088	0.025413	0.55504	0.224873	0.0189113	0.0629012	-0.111814	-0.174715
BSG|P35613	2.1284	0.128077	0.339255	0.852032	0.134381	-0.196649	0.082921	0.27957
TCOF1|Q13428	0.048204	0.952977	0.949069	0.979504	0.995482	-0.0263024	-0.0183061	0.00799631
DENND3|A2RUS2	7.64049	0.00112007	0.00274529	0.956	0.00931275	0.361827	0.0329304	-0.328896
ANKHD1|Q8IWZ3	0.514212	0.600627	0.761069	0.965516	0.609196	0.0403411	-0.0159581	-0.0562992
PRODH|O43272	6.94129	0.00196216	0.0106289	0.95045	0.00556852	0.423276	-0.047282	-0.470558
PPP1CB|P62140	9.60657	0.000244558	0.000142827	0.0612306	0.191416	0.221315	0.129391	-0.0919242
DIS3|Q9Y2L1	4.32853	0.0176156	0.0342314	0.0333374	0.959329	-0.14893	-0.165426	-0.0164955
GNAQ|P50148	2.32335	0.106843	0.0879256	0.553207	0.599953	-0.102382	-0.0548328	0.0475496
ARHGAP31|Q2M1Z3	1.60418	0.2097	0.190339	0.787156	0.579338	-0.0948738	-0.0392772	0.0555965
LIMS1|P48059	0.0660878	0.936118	0.968363	0.931922	0.987788	-0.0177662	-0.0291145	-0.0113483
EIF5B|O60841	0.610783	0.546322	0.608294	0.999699	0.64333	0.0462563	0.00125296	-0.0450033
SQOR|Q9Y6N5	7.22175	0.00156498	0.00101047	0.179275	0.196334	0.210322	0.110209	-0.100112
RPSA|P08865	6.49078	0.00283208	0.0365933	0.00247666	0.399796	0.310338	0.475082	0.164744
SERPINH1|P50454	0.829579	0.441257	0.699981	0.901505	0.431287	-0.0844155	0.0502109	0.134626
MRVI1|Q9Y6F6	7.64266	0.00111814	0.000810993	0.036775	0.562806	0.382496	0.277379	-0.105117
PXN|P49023	0.0658496	0.93634	0.971496	0.992049	0.934605	-0.0205171	0.0119214	0.0324385
PABPC1|P11940	0.529904	0.591437	0.882409	0.562882	0.79992	0.0294874	0.0702369	0.0407495
MON2|Q7Z3U7	1.80991	0.172638	0.579408	0.669131	0.15176	-0.0572885	0.0542899	0.111578
NDRG2|Q9UN36	3.12806	0.0511457	0.0419921	0.259624	0.764453	0.154409	0.109331	-0.0450782
PITRM1|Q5JRX3	4.86696	0.0110557	0.518461	0.143172	0.00789563	0.151615	-0.292345	-0.44396
RTCA|O00442	1.31276	0.276819	0.680847	0.738122	0.250252	0.0516813	-0.0507641	-0.102445
DBNL|Q9UJU6	4.79674	0.0117433	0.0295307	0.999193	0.0329389	-0.185386	0.00299403	0.18838
LLGL1|Q15334	1.61827	0.206917	0.194798	0.421205	0.937351	-0.15101	-0.120476	0.0305338
USP47|Q96K76	2.35093	0.104147	0.198443	0.979963	0.150391	-0.159799	0.0194492	0.179248
DDX19A|Q9NUU7	2.51348	0.0896253	0.0984977	0.904346	0.26455	-0.115225	-0.0259439	0.0892809
GCLC|P48506	6.68947	0.00240755	0.00415438	0.888934	0.0222259	-0.59423	-0.0911701	0.503059
TRIM3|O75382	2.3359	0.105608	0.213136	0.115037	0.861246	0.0573014	0.0754443	0.018143
ERLIN2|O94905	0.276028	0.759766	0.980596	0.75778	0.83188	0.0132835	0.0554297	0.0421462
EMC1|Q8N766	2.44823	0.095185	0.079774	0.366352	0.78317	0.0895605	0.0614568	-0.0281038
SDCBP|O00560	2.22348	0.117223	0.643066	0.483359	0.096798	-0.0616115	0.0877113	0.149323
PRUNE2|Q8WUY3	0.0748698	0.927952	0.951275	0.998629	0.936632	0.0197269	-0.00361499	-0.0233419
PLAA|Q9Y263	0.0316391	0.968873	0.966278	0.986424	0.997075	-0.0200175	-0.0139742	0.00604328
PTPN13|Q12923	2.16989	0.123219	0.113231	0.779101	0.431682	0.298933	0.10972	-0.189213
RGPD8|O14715	2.85862	0.0685574	0.0545732	0.387294	0.616764	-0.226014	-0.136912	0.0891013
FLOT2|Q14254	7.38241	0.00137588	0.014088	0.805715	0.00267349	-0.16133	0.0385396	0.199869
PON2|Q15165	0.782992	0.461727	0.961106	0.46824	0.576056	0.0240462	0.1172	0.0931542
TOR1AIP1|Q5JTV8	5.27768	0.00778718	0.0960717	0.578473	0.00784904	0.12987	-0.0681625	-0.198032
ACAP2|Q15057	2.08967	0.132791	0.33106	0.87367	0.142977	-0.0979367	0.0374844	0.135421
APP|P05067	9.03758	0.00037684	0.000229111	0.11816	0.132928	-0.821114	-0.430568	0.390546
HEPACAM|Q14CZ8	1.5645	0.217745	0.19136	0.545599	0.83358	-0.279251	-0.184954	0.0942963
ANKRD17|O75179	0.383405	0.683223	0.960573	0.672751	0.793184	-0.0108303	-0.037746	-0.0269157
ABI3BP|Q7Z7G0	5.50569	0.00642187	0.00449437	0.136606	0.502194	1.34214	0.870269	-0.471869
PSMC1|P62191	0.371809	0.69109	0.895824	0.665973	0.876217	-0.0242615	-0.0517466	-0.0274851
KIF5A|Q12840	9.71864	0.000224761	0.0565657	0.133324	0.000152215	0.161507	-0.14832	-0.309828
SPECC1|Q5M775	1.22683	0.300591	0.526513	0.91753	0.310623	0.0635388	-0.0255956	-0.0891344
SLC25A11|Q02978	7.56976	0.00118486	0.000816381	0.2521	0.116474	0.246247	0.113146	-0.133101
HCFC1|P51610	0.762589	0.470999	0.800244	0.437591	0.761378	-0.0389316	-0.0834558	-0.0445242
ETFDH|Q16134	9.35736	0.000295317	0.000174902	0.0540742	0.234435	0.337577	0.204723	-0.132854
PLS3|P13797	4.82238	0.0114873	0.0105017	0.624056	0.141972	-0.225386	-0.0769147	0.148471
CUL5|Q93034	3.37646	0.0408921	0.0819278	0.0580599	0.920028	-0.199696	-0.236433	-0.0367371
DYNC1I2|Q13409	2.21326	0.118343	0.807542	0.111789	0.262687	0.0380571	0.137564	0.0995064
CAPZA2|P47755	7.52403	0.0012288	0.013207	0.00136782	0.502627	0.113991	0.159242	0.0452515
OSBP|P22059	1.74571	0.183414	0.163076	0.457759	0.869843	0.129891	0.0933101	-0.036581
SAFB2|Q14151	2.98505	0.0582215	0.0607646	0.157802	0.966589	-0.193639	-0.172218	0.0214215
SKIV2L|Q15477	0.957477	0.389743	0.422336	0.983413	0.558363	0.0685458	0.0104695	-0.0580763
GAPVD1|Q14C86	2.20209	0.11958	0.821213	0.346299	0.10264	-0.0281173	0.0728154	0.100933
CASKIN2|Q8WXE0	0.639586	0.531128	0.897559	0.78984	0.499139	0.0308138	-0.0504258	-0.0812396
NDUFA9|Q16795	15.7941	3.21013505475389e-06	1.79892654916802e-06	0.0446697	0.0192384	0.269999	0.130919	-0.13908
NFS1|Q9Y697	0.333105	0.718034	0.722094	0.983341	0.842113	0.0426332	0.0106772	-0.031956
APPL1|Q9UKG1	5.47755	0.00657604	0.0201279	0.994858	0.0194098	-0.21767	0.00840315	0.226073
NUCB2|P80303	0.218026	0.80475	0.977246	0.797472	0.876512	0.0177997	0.0618681	0.0440684
FGD5|Q6ZNL6	0.841423	0.436204	0.411713	0.875565	0.756889	-0.0968784	-0.041143	0.0557354
CAMSAP3|Q9P1Y5	6.60682	0.00257553	0.00171224	0.098947	0.420814	0.238261	0.152435	-0.0858261
KIF1B|O60333	0.364666	0.695983	0.685671	0.96221	0.861569	0.0413283	0.0145545	-0.0267737
PLG|P00747	7.59336	0.00116282	0.0703326	0.283496	0.00092415	-0.451222	0.339047	0.790269
PPP2R5D|Q14738	2.21204	0.118478	0.101602	0.388043	0.819852	0.107238	0.0752738	-0.0319646
UBE3C|Q15386	1.97035	0.148475	0.160926	0.265909	0.992981	0.13843	0.129713	-0.00871706
KANK1|Q14678	2.26347	0.112948	0.104478	0.781733	0.407618	0.166084	0.0594069	-0.106677
TPI1|P60174	22.2405	6.33483051478645e-08	2.96357143270143e-08	0.00155104	0.0366101	-0.749596	-0.455098	0.294498
CALM3|P0DP25	1.6563	0.199594	0.223058	0.960883	0.382648	-0.155989	-0.0277155	0.128273
PDLIM7|Q9NR12	13.5	1.48745491067227e-05	1.89292443358857e-05	0.00067077	0.821742	0.718994	0.629334	-0.0896599
MELTF|P08582	3.21621	0.0472325	0.0432583	0.179909	0.888472	-0.379715	-0.305908	0.0738078
STOM|P27105	1.32456	0.27371	0.494929	0.259304	0.822033	0.111699	0.17231	0.060611
PICALM|Q13492	10.1375	0.00016429	0.000557203	0.957978	0.00217058	0.185928	0.0144326	-0.171495
NDUFS3|O75489	5.99049	0.00428003	0.00323961	0.386773	0.150683	0.180894	0.0775825	-0.103312
DLG1|Q12959	2.80986	0.0682913	0.0795594	0.917724	0.211612	0.0958792	0.0190446	-0.0768346
SEC24B|O95487	2.81183	0.0681682	0.840431	0.224963	0.0590561	-0.0217934	0.0715908	0.0933841
PYGL|P06737	0.671566	0.514769	0.627156	0.530803	0.963356	0.104103	0.134399	0.0302961
KRT5|P13647	5.54158	0.00623059	0.0286439	0.930519	0.0129826	-0.8324	0.126471	0.958871
AHCYL1|O43865	2.1014	0.131345	0.114976	0.711307	0.508276	0.211606	0.0911533	-0.120453
APOA4|P06727	2.00964	0.143109	0.255671	0.977734	0.191984	0.540939	-0.0758188	-0.616758
LARS2|Q15031	1.1015	0.33911	0.309264	0.644154	0.886191	0.0953019	0.0640448	-0.0312571
YARS1|P54577	0.295613	0.745171	0.802136	0.999113	0.78956	-0.0866372	0.00606449	0.0927017
CORO1A|P31146	5.13972	0.00875596	0.147423	0.452733	0.00747961	-0.230515	0.162157	0.392672
TUBGCP2|Q9BSJ2	12.7137	2.56371877170582e-05	1.52913595851123e-05	0.0857251	0.0365778	0.150303	0.0717894	-0.0785136
TARS1|P26639	1.43564	0.246154	0.251702	0.925902	0.486105	-0.0654323	-0.0168682	0.0485641
ITGB5|P18084	1.00686	0.371555	0.425917	0.44625	0.995439	0.0866084	0.0931012	0.0064928
ELAVL2|Q12926	0.859342	0.428672	0.999316	0.518417	0.45174	0.0056126	-0.19366	-0.199273
TRIP6|Q15654	4.26586	0.0186061	0.0188794	0.0824809	0.928114	0.157908	0.136416	-0.0214923
LMOD1|P29536	12.3341	3.34651130461137e-05	6.16873327012879e-05	0.0005902	0.969862	0.92974	0.880775	-0.0489648
PSMD11|O00231	0.299221	0.742514	0.97253	0.735636	0.829334	-0.0126017	-0.046413	-0.0338112
PSMC2|P35998	4.85276	0.0111913	0.01094	0.0651489	0.894535	-0.163299	-0.137957	0.0253419
NUP214|P35658	0.705673	0.497895	0.532785	0.990451	0.642642	0.0430069	0.00583465	-0.0371722
DMTN|Q08495	1.40775	0.252792	0.543095	0.843433	0.245045	-0.0773743	0.0449939	0.122368
CDH5|P33151	0.110498	0.895573	0.955239	0.886874	0.973428	0.0246855	0.0442454	0.0195599
ELMO2|Q96JJ3	1.79497	0.175086	0.486887	0.152113	0.640408	0.0461312	0.083538	0.0374068
PDPR|Q8NCN5	1.29676	0.281095	0.572283	0.254997	0.746798	0.050188	0.0875969	0.0374088
RALY|Q9UKM9	2.19609	0.120249	0.106749	0.348541	0.872202	-0.16167	-0.121255	0.0404154
GTF3C1|Q12789	0.633163	0.534478	0.837936	0.502625	0.790158	-0.0335752	-0.0736454	-0.0400702
GIGYF2|Q6Y7W6	1.79006	0.175898	0.349552	0.172457	0.823077	-0.0419967	-0.0605105	-0.0185137
RIPOR1|Q6ZS17	1.24866	0.294359	0.517149	0.919171	0.305658	-0.0905023	0.0355755	0.126078
CAMSAP1|Q5T5Y3	1.21907	0.302839	0.27213	0.636314	0.855367	0.0611983	0.0395457	-0.0216525
KDM3B|Q7LBC6	2.60844	0.0821262	0.585123	0.0676756	0.311141	-0.0477019	-0.12094	-0.0732382
MARCKS|P29966	3.58527	0.0339256	0.0256823	0.310167	0.572976	-0.279623	-0.17047	0.109153
SUPT5H|O00267	11.6984	5.25733407867898e-05	0.000140537	0.843729	0.00159151	-0.246987	-0.0346275	0.212359
RBM12B|Q8IXT5	0.802596	0.452996	0.997707	0.510136	0.500526	-0.00535339	-0.102098	-0.0967445
ECHS1|P30084	0.414058	0.662868	0.658817	0.779961	0.991416	0.0678194	0.0577884	-0.0100309
PRKG1|Q13976	1.99471	0.145124	0.141294	0.314608	0.95428	0.156769	0.132207	-0.0245623
FNDC3A|Q9Y2H6	14.0215	1.04228641398859e-05	1.34278335723881e-05	0.412516	0.00240117	0.252562	0.0707558	-0.181806
TRIM25|Q14258	2.56697	0.0853181	0.15851	0.991222	0.137042	0.0997444	-0.00748939	-0.107234
PLXND1|Q9Y4D7	0.836778	0.438178	0.525911	0.999485	0.527416	-0.0722517	0.00224677	0.0744985
CNTN2|Q02246	0.0804054	0.922843	0.917614	0.962281	0.994536	-0.0343083	-0.0253653	0.00894296
BCAS3|Q9H6U6	5.46245	0.0066603	0.00480183	0.117202	0.565943	0.14342	0.0973228	-0.0460975
NIPSNAP1|Q9BPW8	2.11076	0.130202	0.130865	0.870184	0.368499	0.12223	0.0346671	-0.0875632
SEPTIN3|Q9UH03	1.36501	0.263324	0.296495	0.977793	0.435185	-0.118903	-0.0176552	0.101248
SEL1L|Q9UBV2	4.95	0.010296	0.781005	0.0679588	0.00869482	0.0351416	-0.131481	-0.166622
ALDH18A1|P54886	3.2091	0.0475363	0.0395956	0.599791	0.355231	0.231254	0.0989679	-0.132286
OLFML3|Q9NRN5	1.727	0.186685	0.1599	0.599942	0.727308	0.754252	0.434461	-0.319791
EEF1G|P26641	7.21899	0.00156846	0.00112667	0.0469985	0.556697	-0.304205	-0.217501	0.0867038
CYB5R1|Q9UHQ9	9.04167	0.000375663	0.000226405	0.0527778	0.270026	0.310293	0.19238	-0.117914
RPN2|P04844	7.1192	0.00169957	0.0014079	0.031041	0.712859	0.194811	0.151908	-0.0429033
C2CD5|Q86YS7	11.5537	5.83264849669328e-05	5.38268754868287e-05	0.00312307	0.680031	0.258172	0.210128	-0.0480435
PSMD12|O00232	0.29568	0.745121	0.762232	0.803182	0.999988	-0.0406301	-0.0403575	0.000272622
GSPT1|P15170	4.19275	0.0198346	0.019631	0.727722	0.154955	-0.251928	-0.0763545	0.175574
STOML2|Q9UJZ1	9.8583	0.000202384	0.000118526	0.0439382	0.228371	0.243309	0.149133	-0.0941762
KLC2|Q9H0B6	0.0753757	0.927484	0.922816	0.963803	0.995267	-0.0196801	-0.0147415	0.00493867
EIF4A3|P38919	0.822569	0.444276	0.58701	0.450121	0.937561	-0.0650845	-0.0883698	-0.0232853
SYNE3|Q6ZMZ3	4.19192	0.0198491	0.0192186	0.709931	0.162062	0.257171	0.0807072	-0.176464
MYBBP1A|Q9BQG0	1.20134	0.308041	0.912469	0.541195	0.2837	0.0335242	-0.0965282	-0.130052
TAGLN2|P37802	7.5934	0.00116279	0.000758252	0.194593	0.152857	0.610245	0.304621	-0.305623
ADGRL1|O94910	8.73273	0.000476329	0.000330849	0.234551	0.07285	0.231686	0.102026	-0.12966
ATP9A|O75110	0.4277	0.654012	0.951845	0.640827	0.778069	-0.0148048	-0.0493768	-0.034572
FKBP5|Q13451	6.18825	0.00363289	0.038669	0.711566	0.00497527	-0.3159	0.109681	0.425581
LAP3|P28838	1.47637	0.236782	0.296371	0.301032	0.988659	-0.155199	-0.170538	-0.0153393
CTR9|Q6PD62	3.20822	0.0475741	0.0368541	0.348925	0.608469	-0.124305	-0.0758853	0.04842
ARHGEF11|O15085	1.76829	0.179547	0.294391	0.984223	0.236569	0.0478093	-0.00595555	-0.0537648
HMOX2|P30519	2.05768	0.13682	0.206688	0.999761	0.219186	0.0497292	-0.000665816	-0.050395
RPS3|P23396	9.69905	0.000228098	0.00044929	0.00185836	0.998116	0.309606	0.304979	-0.00462746
MAP2K1|Q02750	1.79718	0.174722	0.173192	0.878928	0.43539	-0.215239	-0.0635127	0.151726
DDX24|Q9GZR7	4.75316	0.0121922	0.0086158	0.247555	0.425922	-0.204938	-0.118709	0.0862293
DIP2A|Q14689	0.945864	0.394153	0.743343	0.817063	0.367674	0.0316762	-0.0288899	-0.0605661
PDIA6|Q15084	0.266849	0.766708	0.959185	0.752209	0.869021	0.0162847	0.0472058	0.0309211
SCN1A|P35498	3.57522	0.0342309	0.0352829	0.796798	0.185738	0.184261	0.0514399	-0.132821
EHBP1|Q8NDI1	0.668557	0.516286	0.512525	0.951876	0.733255	0.0570649	0.017036	-0.0400289
OLFML1|Q6UWY5	4.12214	0.021101	0.0165608	0.172427	0.700637	1.14867	0.812208	-0.336458
OAT|P04181	2.40795	0.0987941	0.125364	0.970258	0.225901	-0.125993	-0.0164524	0.109541
NUP107|P57740	0.541754	0.584593	0.556655	0.811121	0.937428	-0.0592074	-0.0389965	0.0202109
CORO1C|Q9ULV4	10.2955	0.000146096	0.000228466	0.00195977	0.959971	0.322843	0.301442	-0.0214008
FCHO2|Q0JRZ9	2.15695	0.124713	0.258985	0.947531	0.156127	0.0981745	-0.0213994	-0.119574
ERMP1|Q7Z2K6	3.20171	0.0478543	0.133193	0.0513981	0.780967	0.129146	0.175035	0.0458891
PPP1R7|Q15435	0.730637	0.485908	0.939164	0.696244	0.459449	-0.041038	0.109365	0.150403
SDHB|P21912	2.9633	0.0593836	0.0530306	0.702993	0.32567	0.162155	0.0604982	-0.101657
MAP4K4|O95819	3.23642	0.0463799	0.0536192	0.116402	0.989875	-0.10774	-0.101369	0.00637157
VAC14|Q08AM6	5.95694	0.00440111	0.00314469	0.0927635	0.554987	0.146862	0.100838	-0.0460241
IDH3B|O43837	0.148912	0.861968	0.977465	0.852917	0.923931	-0.0143578	-0.0420183	-0.0276605
RGPD5; RGPD6|Q99666	0.388128	0.680678	0.738712	0.702968	0.989212	-0.185512	-0.22048	-0.0349689
GGT5|P36269	1.39461	0.255981	0.260898	0.411633	0.985791	0.157536	0.140964	-0.0165711
LRRC8C|Q8TDW0	0.0379494	0.962785	0.976756	0.96252	0.996304	0.012543	0.0176851	0.00514216
DTNB|O60941	9.52126	0.000260832	0.000162	0.0310061	0.336623	0.267664	0.177211	-0.0904531
MSH2|P43246	7.75148	0.00102569	0.00105698	0.0137585	0.852342	-0.225649	-0.192386	0.0332631
TMOD2|Q9NZR1	3.3935	0.0402718	0.0331325	0.220154	0.770199	-0.156486	-0.113145	0.0433404
DLC1|Q96QB1	3.84773	0.0268717	0.0210962	0.490769	0.328057	-0.216428	-0.0995528	0.116875
DBT|P11182	8.58959	0.000532064	0.000324231	0.115359	0.165221	0.379948	0.205389	-0.174559
RPL3|P39023	9.55807	0.000253678	0.000212976	0.341064	0.029881	0.191042	0.0699666	-0.121075
DSG2|Q14126	6.38792	0.0030816	0.00209056	0.246687	0.207333	1.14623	0.575315	-0.570919
SYT2|Q8N9I0	7.27398	0.00150073	0.745846	0.00201833	0.00781403	-0.111099	-0.600437	-0.489337
ABCA9|Q8IUA7	0.0919507	0.912281	0.982102	0.904951	0.957477	0.0185497	0.0482924	0.0297427
PRKCSH|P14314	2.27972	0.111256	0.0927284	0.599738	0.565108	-0.162239	-0.0816205	0.080619
SLC27A1|Q6PCB7	2.48728	0.0918163	0.106182	0.931907	0.247645	0.177592	0.0340605	-0.143531
DLST|P36957	0.064638	0.937473	0.977608	0.988107	0.933386	-0.0125788	0.010112	0.0226908
ARHGAP23|Q9P227	1.93939	0.152849	0.128802	0.567303	0.695916	0.095137	0.0545024	-0.0406346
PLCL1|Q15111	2.76027	0.0714565	0.0706478	0.815597	0.285237	-0.321277	-0.0961004	0.225177
HNRNPF|P52597	6.45782	0.00290969	0.00329133	0.688992	0.048172	-0.237202	-0.0634244	0.173778
RIC8A|Q9NPQ8	2.50162	0.0906102	0.891098	0.242074	0.0820507	-0.0168922	0.0664314	0.0833236
0|Q8WZ42	0.0810783	0.922224	0.965964	0.915847	0.981277	-0.0338824	-0.0597471	-0.0258648
RICTOR|Q6R327	1.17902	0.31472	0.995409	0.4236	0.329047	-0.00258385	0.0393969	0.0419808
MSH6|P52701	8.06735	0.000799537	0.000592098	0.302013	0.0736812	-0.218227	-0.090964	0.127263
PLCG2|P16885	1.13974	0.326842	0.50921	0.955706	0.355141	-0.193038	0.0549611	0.247999
ENPP6|Q6UWR7	3.95942	0.0243477	0.0412447	0.0477441	0.980386	0.440133	0.474833	0.0347
UQCRFS1|P47985	6.12328	0.00383352	0.00291403	0.38704	0.140915	0.191285	0.0811753	-0.11011
FECH|P22830	2.28636	0.110572	0.119219	0.90693	0.302128	0.195842	0.0454621	-0.15038
RANBP6|O60518	0.313736	0.731923	0.987598	0.828885	0.721967	-0.00709107	0.0304735	0.0375646
DAB2IP|Q5VWQ8	0.132094	0.876517	0.885809	0.997528	0.922572	-0.0238991	-0.00377243	0.0201267
CARS1|P49589	3.94216	0.0247211	0.0204707	0.15809	0.776479	-0.184354	-0.137543	0.0468109
KRT14|P02533	6.66333	0.00245941	0.00692968	0.995358	0.0121489	-1.16962	-0.0376141	1.13201
CHD2|O14647	0.88849	0.416707	0.387118	0.694357	0.912377	-0.0939479	-0.0640362	0.0299117
PIP5K1C|O60331	20.7549	1.49622798263497e-07	7.12166946525983e-08	0.00633275	0.017896	0.388177	0.212791	-0.175386
MTA2|O94776	1.6233	0.205932	0.203313	0.38036	0.968592	-0.0956172	-0.0818564	0.0137607
PDGFRB|P09619	2.15416	0.125038	0.93766	0.140802	0.20304	0.0170584	0.106199	0.0891403
XAB2|Q9HCS7	3.21228	0.0474003	0.0366245	0.413105	0.527547	-0.118202	-0.0659385	0.0522632
LMAN1|P49257	0.453884	0.637356	0.92129	0.614609	0.800155	0.0176764	0.0478454	0.030169
GNAI3|P08754	1.04748	0.357253	0.855955	0.661215	0.324319	-0.0243324	0.0440123	0.0683447
KIAA1671|Q9BY89	7.51788	0.00123483	0.00122335	0.542645	0.0418444	0.324156	0.101754	-0.222402
KIF2A|O00139	2.18922	0.12102	0.104693	0.380827	0.83481	-0.110917	-0.0791842	0.0317329
OSBPL1A|Q9BXW6	4.70896	0.0126655	0.0127306	0.708703	0.121564	-0.253335	-0.0755355	0.1778
PSMD5|Q16401	1.31279	0.276812	0.370086	0.998792	0.366783	-0.127413	0.00486392	0.132276
WNK1|Q9H4A3	0.943815	0.394936	0.809684	0.363388	0.663928	-0.0235437	-0.0575038	-0.0339601
CEMIP2|Q9UHN6	6.09621	0.00392047	0.00565155	0.842806	0.0370812	-0.249599	-0.0476805	0.201919
SNRNP70|P08621	0.112385	0.893891	0.966713	0.883731	0.961323	-0.0191404	-0.0404929	-0.0213526
ABCF2|Q9UG63	1.33865	0.270045	0.513259	0.251321	0.794903	0.04388	0.0703613	0.0264813
PTBP2|Q9UKA9	3.53608	0.0354478	0.0270159	0.412317	0.457328	-0.319206	-0.170062	0.149144
VDAC3|Q9Y277	4.22341	0.0193095	0.0235207	0.86104	0.106127	0.164934	0.0351164	-0.129817
AFG3L2|Q9Y4W6	6.5953	0.0025999	0.0030129	0.696561	0.0436446	0.187569	0.0489855	-0.138583
GPD1L|Q8N335	2.67864	0.0770019	0.0685642	0.713907	0.371744	-0.14097	-0.0539734	0.0869965
LGALS1|P09382	7.65251	0.00110942	0.00102422	0.0183168	0.785524	0.455933	0.373463	-0.0824702
RAD21|O60216	6.65497	0.00247625	0.00425979	0.889313	0.0226487	-0.160412	-0.0246291	0.135783
AKR1C2|P52895	7.49082	0.00126176	0.00101112	0.385083	0.0713123	-0.861531	-0.33375	0.527781
STAG1|Q8WVM7	7.26012	0.0015175	0.00399246	0.978324	0.010074	-0.153745	-0.0101259	0.143619
ODF2|Q5BJF6	0.988925	0.378057	0.344749	0.716392	0.859713	-0.0864129	-0.053087	0.0333259
SLC8A1|P32418	1.84691	0.166727	0.144212	0.683776	0.606088	0.128345	0.0618938	-0.0664514
SAMM50|Q9Y512	12.3306	3.35483203153923e-05	1.83728299794073e-05	0.0433606	0.0856811	0.251179	0.137937	-0.113242
CAPNS1|P04632	4.54735	0.0145643	0.341853	0.0105754	0.16059	0.108659	0.256384	0.147725
FMNL2|Q96PY5	4.95937	0.0102137	0.00723121	0.18388	0.497118	-0.23066	-0.1447	0.0859603
ZFR|Q96KR1	0.0969564	0.90774	0.913723	0.997749	0.944037	-0.0368034	-0.00642805	0.0303754
TBK1|Q9UHD2	14.8666	5.91005384664309e-06	3.97835820475922e-06	0.00208446	0.351452	0.20886	0.153012	-0.0558482
SUN1|O94901	0.382346	0.683937	0.658833	0.904603	0.920249	0.0584528	0.0315879	-0.0268649
RUVBL1|Q9Y265	0.0609964	0.940886	0.9414	0.961306	0.999364	-0.0142026	-0.0126969	0.00150565
KIF13B|Q9NQT8	9.6244	0.000241292	0.000186685	0.285793	0.0368788	-0.223241	-0.0875895	0.135652
CPNE8|Q86YQ8	7.28182	0.00149131	0.0872439	0.271942	0.00114645	-0.123731	0.0988386	0.222569
STRIP1|Q5VSL9	8.46808	0.000584655	0.00276664	0.00137081	0.820961	0.0992953	0.117015	0.0177196
NEK9|Q8TD19	8.59704	0.000529005	0.00061695	0.593624	0.020027	0.291117	0.0797805	-0.211337
PPP1R21|Q6ZMI0	2.80255	0.0687488	0.113038	0.999533	0.137371	-0.0865441	-0.00137069	0.0851734
HAPLN1|P10915	0.902834	0.410946	0.915549	0.399211	0.575307	-0.030078	-0.108263	-0.0781855
ELAVL4|P26378	0.70069	0.500325	0.682087	0.486821	0.906268	-0.136131	-0.207273	-0.0711411
SPON1|Q9HCB6	1.16136	0.320113	0.844144	0.629805	0.287946	-0.0700526	0.128394	0.198446
CS|O75390	1.69471	0.192469	0.172609	0.76366	0.574518	0.128327	0.0547601	-0.0735667
RUFY1|Q96T51	3.07913	0.0534607	0.0777475	0.979902	0.138411	-0.1025	-0.0098468	0.0926536
PPFIA2|O75334	6.73851	0.00231326	0.00180986	0.0441413	0.66559	0.188014	0.141561	-0.0464531
CAST|P20810	2.0108	0.142954	0.249072	0.98288	0.196107	0.115805	-0.0140751	-0.12988
PPP6R3|Q5H9R7	1.40489	0.253481	0.314146	0.318378	0.989052	0.0762871	0.0838829	0.00759588
IDH3A|P50213	0.466955	0.629205	0.613979	0.784842	0.977437	-0.0689742	-0.0536311	0.0153431
TRIOBP|Q9H2D6	1.571	0.216407	0.423186	0.913771	0.232045	0.0755032	-0.0268287	-0.102332
RBM14|Q96PK6	4.4188	0.0162839	0.0125023	0.159155	0.666371	-0.229661	-0.16031	0.0693505
USP15|Q9Y4E8	3.85007	0.0268161	0.15083	0.736821	0.0290853	-0.155788	0.0681132	0.223901
SLC9A3R1|O14745	8.11725	0.00076883	0.000687072	0.0158838	0.749253	-0.36747	-0.29705	0.0704204
EEF1D|P29692	7.21717	0.00157076	0.00332105	0.00602304	0.990142	-0.229373	-0.23869	-0.00931732
STXBP3|O00186	9.48383	0.000268321	0.000250246	0.411571	0.0234795	-0.178332	-0.0598865	0.118445
INPP5D|Q92835	8.06574	0.00080055	0.00208101	0.956801	0.007213	-0.328911	-0.0289015	0.30001
DDX18|Q9NVP1	0.726211	0.488011	0.84828	0.457039	0.730936	-0.027955	-0.0678889	-0.0399339
PARD3|Q8TEW0	0.123366	0.884168	0.959346	0.976071	0.87633	0.0139552	-0.0117897	-0.0257449
SLIT2|O94813	4.4703	0.0155711	0.0441839	0.0219802	0.845649	-0.496087	-0.611375	-0.115289
VGF|O15240	35.0234	9.3990015244763e-11	4.38688085857564e-10	2.31358697755368e-08	0.950523	1.1113	1.06637	-0.0449341
ANKS1A|Q92625	3.35656	0.041629	0.0414866	0.139604	0.939043	0.106533	0.0915459	-0.0149871
RB1CC1|Q8TDY2	8.45429	0.000590955	0.000363036	0.124748	0.162569	0.159278	0.085155	-0.0741229
THOC2|Q8NI27	4.78344	0.0118784	0.0167611	0.899405	0.0667858	-0.146857	-0.0251092	0.121748
SERPINC1|P01008	4.39471	0.0166287	0.999679	0.0383325	0.0232126	-0.00441098	0.508447	0.512858
ARCN1|P48444	0.249787	0.779786	0.906331	0.762175	0.936839	-0.0226425	-0.0416942	-0.0190517
GIMAP8|Q8ND71	3.98217	0.0238642	0.0368339	0.0522279	0.994102	-0.275055	-0.286685	-0.0116299
SH3GL2|Q99962	7.12712	0.00168875	0.00837776	0.971187	0.0055067	-0.254097	0.0209312	0.275029
MAPK1|P28482	0.88306	0.418909	0.424244	0.953935	0.639704	-0.184253	-0.0473954	0.136858
SRPRA|P08240	6.88701	0.00205036	0.147345	0.204449	0.00142448	0.087096	-0.0874191	-0.174515
DBN1|Q16643	0.971691	0.384416	0.406053	0.97254	0.574625	-0.0641846	-0.012366	0.0518186
AHCYL2|Q96HN2	1.35719	0.2653	0.266718	0.918485	0.518998	0.200557	0.0555528	-0.145004
PLCD1|P51178	4.85764	0.0111445	0.0254251	0.998974	0.0354566	-0.269584	-0.00480025	0.264784
SRI|P30626	10.3104	0.000144498	0.690668	0.00365656	0.000129239	-0.142441	0.647221	0.789662
BCAP31|P51572	0.906613	0.409442	0.999702	0.496038	0.435628	-0.00117523	0.0635357	0.0647109
KLC4|Q9NSK0	1.07329	0.348463	0.318835	0.803799	0.743915	-0.095785	-0.0458695	0.0499155
PRKAA1|Q13131	11.8253	4.80139285601102e-05	3.09775238380716e-05	0.132251	0.0336241	0.204783	0.0919588	-0.112824
GNA11|P29992	0.476494	0.623325	0.915392	0.847032	0.594675	0.0163125	-0.0247469	-0.0410594
SLC25A13|Q9UJS0	7.5607	0.00119343	0.000871194	0.304801	0.0933432	0.334904	0.143358	-0.191546
DCTN4|Q9UJW0	1.72988	0.186177	0.170772	0.798634	0.530473	-0.118762	-0.0461125	0.0726498
FARSA|Q9Y285	0.10504	0.900456	0.913786	0.917796	0.999474	-0.0396643	-0.0427932	-0.00312896
TANC2|Q9HCD6	3.08162	0.0533403	0.0415013	0.403923	0.569324	0.0929628	0.0536165	-0.0393462
MAPK10|P53779	1.63693	0.203288	0.849385	0.193407	0.372558	-0.0256057	-0.0912449	-0.0656392
DDX19B|Q9UMR2	0.860022	0.428389	0.818388	0.777719	0.395715	0.0392492	-0.048649	-0.0878983
NAP1L1|P55209	1.09874	0.340013	0.363379	0.970971	0.531612	-0.105551	-0.019714	0.0858368
KPNA6|O60684	0.882599	0.419097	0.642924	0.929545	0.423219	-0.0300608	0.013471	0.0435319
ACADM|P11310	0.367188	0.694251	0.965636	0.838189	0.673303	0.0212878	-0.0529819	-0.0742697
PDLIM1|O00151	6.30374	0.00330265	0.00217277	0.175436	0.29875	0.52083	0.29357	-0.22726
OLA1|Q9NTK5	5.95918	0.00439293	0.0123847	0.999853	0.0167941	-0.384289	-0.00235107	0.381938
NDRG4|Q9ULP0	0.368667	0.693237	0.788197	0.696008	0.970354	0.0566074	0.077364	0.0207567
GIMAP1|Q8WWP7	1.46087	0.240304	0.250466	0.936767	0.465595	-0.160961	-0.0381474	0.122814
CADM3|Q8N126	5.32254	0.00749662	0.0148218	0.0183922	0.976072	0.239904	0.257913	0.0180087
PCBP2|Q15366	2.9754	0.0587342	0.0654953	0.885179	0.210359	-0.158168	-0.036026	0.122142
PDCD11|Q14690	4.01735	0.0231363	0.922212	0.0314947	0.0497163	-0.0222603	-0.166596	-0.144336
PRKACB|P22694	14.022	1.04194183311688e-05	2.35591914065081e-05	0.683981	0.00086005	-0.311043	-0.0585734	0.25247
RASAL2|Q9UJF2	12.0672	4.04196549794989e-05	2.50787619439086e-05	0.11009	0.0370928	0.231981	0.10768	-0.124301
HP|P00738	15.2817	4.49024881200582e-06	0.00282482	0.158152	4.49782615052907e-06	-0.976313	0.581136	1.55745
CHGB|P05060	6.23791	0.00348691	0.836784	0.0257623	0.00328514	-0.0825502	0.428856	0.511406
LACTB|P83111	0.444944	0.642993	0.716148	0.998962	0.703211	0.0464403	-0.00285453	-0.0492948
ALDH1A1|P00352	15.8771	3.04143388904893e-06	1.3636074436052e-05	0.873254	0.000159366	-0.340959	-0.0371106	0.303849
MYO1F|O00160	2.11303	0.129927	0.11971	0.785336	0.440141	0.159363	0.058329	-0.101034
UBTF|P17480	2.25225	0.114131	0.85965	0.30793	0.100329	0.0303646	-0.0947421	-0.125107
PTPRC|P08575	7.40143	0.00135511	0.00388266	0.987078	0.00856258	-0.29672	-0.0150121	0.281708
TAP2|Q03519	0.64202	0.529865	0.963829	0.532686	0.641623	0.0269219	0.123892	0.0969696
TXNDC5|Q8NBS9	1.94712	0.151745	0.127997	0.59094	0.668979	0.108269	0.0596301	-0.0486387
NFKB1|P19838	0.126026	0.881828	0.875229	0.938	0.993173	-0.028863	-0.0221093	0.00675372
PLA2G4A|P47712	0.342018	0.711734	0.947189	0.877014	0.688099	-0.0290238	0.0499696	0.0789934
TTC28|Q96AY4	2.00945	0.143134	0.89481	0.147435	0.253873	0.0122313	0.0572095	0.0449781
NSFL1C|Q9UNZ2	7.30133	0.00146817	0.00206308	0.767595	0.0236597	-0.249716	-0.053782	0.195934
PSMC5|P62195	0.495938	0.611515	0.840074	0.583157	0.862113	-0.0285147	-0.0556976	-0.0271829
PACS1|Q6VY07	17.5401	1.05183032164858e-06	1.91796250270659e-06	0.451944	0.00037185	0.195825	0.0470098	-0.148815
KIF3A|Q9Y496	1.23085	0.299432	0.275857	0.822711	0.666938	0.0529606	0.0225464	-0.0304142
COG1|Q8WTW3	1.56295	0.218066	0.256152	0.305541	0.998806	-0.0648805	-0.0668384	-0.00195788
SERPINA1|P01009	2.71167	0.0747067	0.531519	0.459408	0.060141	-0.239583	0.294439	0.534022
RAB1B|Q9H0U4	0.811961	0.448885	0.9482	0.448446	0.579144	0.013307	0.0576024	0.0442954
CEMIP|Q8WUJ3	0.875229	0.422107	0.482761	0.998064	0.544246	0.294559	0.0166808	-0.277878
ABCD3|P28288	4.27554	0.0184494	0.0152547	0.549733	0.228984	0.14636	0.0590203	-0.08734
ACSS1|Q9NUB1	1.38176	0.259143	0.242418	0.842285	0.594745	-0.163792	-0.0622426	0.101549
EIF3H|O15372	6.78578	0.002226	0.397474	0.0703587	0.00146231	-0.0675046	0.128924	0.196429
RAB5A|P20339	2.08826	0.132966	0.112871	0.642892	0.575869	0.0750575	0.0366955	-0.038362
CPT2|P23786	3.12129	0.0514593	0.0794333	0.989282	0.126248	0.190499	0.0133907	-0.177108
ASAH1|Q13510	1.49577	0.232448	0.694759	0.203863	0.543288	-0.084764	-0.198434	-0.11367
RAP1GAP|P47736	3.24784	0.0459052	0.0668646	0.0858218	0.99301	0.104641	0.109996	0.00535518
ECI2|O75521	1.13212	0.329251	0.975216	0.482369	0.323942	0.0155277	-0.0932545	-0.108782
CYLD|Q9NQC7	6.49624	0.00281945	0.00187752	0.217983	0.223791	0.148679	0.0771987	-0.0714799
MIOS|Q9NXC5	4.99658	0.00989364	0.129851	0.527209	0.00912236	0.0647087	-0.039506	-0.104215
GEMIN5|Q8TEQ6	0.248612	0.780695	0.977911	0.885103	0.764962	-0.0107693	0.0278747	0.0386441
OXSR1|O95747	1.59758	0.211015	0.182743	0.600263	0.767963	0.0767746	0.0459666	-0.030808
SLC27A4|Q6P1M0	1.5164	0.22793	0.201582	0.729783	0.664196	0.0758434	0.036713	-0.0391304
LIMS2|Q7Z4I7	5.54914	0.00619108	0.0964187	0.00460966	0.302688	0.156571	0.270871	0.1143
RALB|P11234	1.33456	0.271103	0.628893	0.240489	0.67072	-0.0589245	-0.115396	-0.0564714
ANXA3|P12429	2.17002	0.123203	0.599113	0.103011	0.407934	0.214358	0.508598	0.29424
SIRPA|P78324	1.9706	0.14844	0.21718	0.188438	0.963808	0.162401	0.188076	0.0256756
CORO7|P57737	1.05836	0.353519	0.847787	0.329482	0.575997	-0.0266498	-0.0771914	-0.0505416
PACSIN2|Q9UNF0	12.2502	3.55088353875207e-05	2.03056707165361e-05	0.0689669	0.0563367	0.313319	0.158967	-0.154352
UCHL5|Q9Y5K5	6.3913	0.00307305	0.999638	0.00985297	0.00498709	0.00169916	-0.222494	-0.224194
CAMSAP2|Q08AD1	2.04281	0.138736	0.317033	0.904034	0.155855	0.0615977	-0.0199732	-0.0815709
DDX21|Q9NR30	0.35814	0.700484	0.993754	0.72177	0.751046	-0.00885717	-0.070909	-0.0620519
ATP2C1|P98194	4.45784	0.0157405	0.0115037	0.204355	0.557186	-0.09593	-0.0614485	0.0344815
DAG1|Q14118	8.05644	0.000806418	0.999702	0.00332106	0.0014829	-0.0037039	0.601019	0.604723
ASAP1|Q9ULH1	2.86427	0.0649845	0.051313	0.445751	0.574129	0.0938838	0.0529756	-0.0409082
SAE1|Q9UBE0	6.17442	0.00367469	0.00319275	0.509508	0.0942374	-0.415071	-0.149345	0.265726
ACSL5|Q9ULC5	0.216031	0.806345	0.972971	0.911324	0.790005	0.0237067	-0.0483059	-0.0720125
AKR1A1|P14550	8.90116	0.0004184	0.000340334	0.343574	0.0410696	-0.688952	-0.259918	0.429034
RPS6KA3|P51812	7.14688	0.0016621	0.00160103	0.541524	0.0511554	-0.206135	-0.066336	0.139799
IMPDH2|P12268	0.357295	0.70107	0.968606	0.838978	0.68111	0.0155185	-0.0403329	-0.0558514
EMILIN3|Q9NT22	1.82671	0.169928	0.746815	0.151221	0.393052	0.163493	0.467696	0.304203
ERAP1|Q9NZ08	0.120093	0.887054	0.901169	0.907585	0.999553	0.0490487	0.0523684	0.00331976
NOP58|Q9Y2X3	3.06167	0.0543126	0.0787161	0.0964404	0.991359	-0.191555	-0.202823	-0.0112677
IGHM|P01871	2.95767	0.059688	0.475651	0.453727	0.0477059	-0.355713	0.405966	0.761679
PCSK1N|Q9UHG2	2.6765	0.0771532	0.103527	0.975016	0.185171	0.243194	0.0277612	-0.215433
RNF20|Q5VTR2	12.8087	2.39926858196003e-05	1.34623136313072e-05	0.0578845	0.0529026	-0.352882	-0.180985	0.171897
RHOA|P61586	0.734531	0.484066	0.570905	0.520523	0.980026	-0.0817257	-0.0976592	-0.0159335
SLTM|Q9NWH9	1.53633	0.223652	0.961242	0.380482	0.217287	0.0210663	-0.116328	-0.137395
LRSAM1|Q6UWE0	0.287128	0.751458	0.867418	0.975246	0.752379	0.05382	-0.0249607	-0.0787807
AIFM1|O95831	6.75095	0.00228996	0.00147698	0.143737	0.294955	0.216041	0.124466	-0.0915748
STRN|O43815	0.880354	0.420011	0.999984	0.497012	0.452703	-0.000180663	-0.0417501	-0.0415694
MICAL1|Q8TDZ2	8.3126	0.000659892	0.0420895	0.000431518	0.135369	0.249651	0.452195	0.202544
CDH2|P19022	14.2062	9.19885860511216e-06	1.16860812168218e-05	0.398887	0.00232397	-0.265945	-0.0753631	0.190582
CRYAB|P02511	2.09622	0.131982	0.383807	0.803494	0.130237	-0.166186	0.0871922	0.253379
COPS2|P61201	5.49454	0.00648247	0.00713084	0.726031	0.0744549	-0.215502	-0.0578608	0.157641
SEPTIN6|Q14141	0.17252	0.841965	0.967016	0.829489	0.921369	0.0156462	0.0409249	0.0252787
RPS7|P62081	10.8417	9.77259123133467e-05	6.60332393908059e-05	0.0110456	0.428156	0.283374	0.203795	-0.0795796
PGD|P52209	1.48126	0.235683	0.208023	0.71995	0.68561	-0.128208	-0.0640443	0.0641632
RAB1A|P62820	1.06998	0.349575	0.316916	0.689107	0.856586	0.0651111	0.0406684	-0.0244427
RPTOR|Q8N122	6.13708	0.00379	0.00321993	0.491907	0.101216	0.121256	0.0448047	-0.0764512
PITPNM1|O00562	2.87111	0.0645804	0.139905	0.976669	0.101287	0.104346	-0.012393	-0.116739
ACOT7|O00154	1.38263	0.258927	0.512607	0.23875	0.776979	-0.0991074	-0.161773	-0.062666
EIF2S2|P20042	10.7328	0.000105838	0.00448038	0.557783	0.000182754	0.240524	-0.0832121	-0.323736
UTP20|O75691	9.90828	0.000194948	0.00733885	0.548167	0.000301713	0.200901	-0.0743694	-0.275271
PIK3C3|Q8NEB9	0.11266	0.893646	0.89105	0.936329	0.997054	0.015726	0.0131298	-0.00259622
C7|P10643	0.699486	0.500913	0.988144	0.531611	0.572868	0.0265309	0.214985	0.188454
MYO9A|B2RTY4	0.610944	0.546236	0.659971	0.991575	0.594583	0.0290004	-0.00455769	-0.033558
POGZ|Q7Z3K3	5.56014	0.00613403	0.00519815	0.0631436	0.77093	-0.173656	-0.135732	0.0379243
BAG5|Q9UL15	1.68369	0.194485	0.38179	0.924943	0.215735	-0.049527	0.0154516	0.0649786
PIKFYVE|Q9Y2I7	1.8935	0.159579	0.204307	0.99017	0.286095	0.0578933	0.00496853	-0.0529248
BAG3|O95817	1.0072	0.371432	0.35008	0.869055	0.698991	0.0983395	0.0394023	-0.0589372
VPS51|Q9UID3	9.58433	0.000248698	0.000147825	0.0434441	0.255853	0.21439	0.13359	-0.0807997
SOD2|P04179	0.140054	0.8696	0.871597	0.992966	0.930145	0.0396726	0.00993193	-0.0297407
TES|Q9UGI8	0.298944	0.742718	0.792563	0.999862	0.794865	-0.0761309	0.00205024	0.0781811
WDR81|Q562E7	2.75492	0.071807	0.208713	0.0691191	0.726209	0.0847497	0.123817	0.0390674
SHMT2|P34897	0.986743	0.378856	0.60117	0.929141	0.386755	0.05229	-0.0218814	-0.0741713
MAPK3|P27361	3.96269	0.0242775	0.0254735	0.785662	0.15258	-0.363445	-0.0994951	0.26395
KRT6A|P02538	9.64516	0.000237545	0.00579945	0.665851	0.000453298	-1.20153	0.355803	1.55733
PPP2R2A|P63151	5.15009	0.008679	0.0175673	0.983914	0.0354372	-0.168883	-0.0113531	0.15753
DECR1|Q16698	7.22514	0.00156073	0.00141756	0.494231	0.0568346	0.369397	0.126202	-0.243195
TMEM43|Q9BTV4	0.777826	0.464057	0.609777	0.467112	0.936082	0.0655331	0.0901703	0.0246372
TACC1|O75410	1.02105	0.366493	0.975682	0.392273	0.455793	0.00872814	0.0600904	0.0513623
GATD3B|A0A0B4J2D5	0.89447	0.414295	0.845393	0.385864	0.651392	-0.0387304	-0.102847	-0.0641162
NUP188|Q5SRE5	1.24243	0.296124	0.411436	0.321109	0.946782	0.0693812	0.0870197	0.0176385
MAP3K5|Q99683	4.62895	0.0135713	0.0282367	0.995864	0.043741	-0.125242	-0.00455173	0.12069
GBF1|Q92538	7.85312	0.00094647	0.000911121	0.506022	0.0393513	0.154692	0.0500576	-0.104634
SART1|O43290	3.41287	0.0395786	0.0304121	0.428738	0.465841	-0.178526	-0.094631	0.0838948
DNAJA2|O60884	0.722514	0.489776	0.667514	0.478324	0.909406	0.0280912	0.0421172	0.014026
HDAC2|Q92769	1.86797	0.163455	0.154243	0.361604	0.935757	-0.121297	-0.0981087	0.0231879
COMT|P21964	0.343417	0.710751	0.688978	0.928943	0.912931	0.0927563	0.045495	-0.0472613
SRPK2|P78362	1.77351	0.178664	0.808093	0.463711	0.154418	-0.0303997	0.0642302	0.0946299
SLC25A6|P12236	0.526226	0.593577	0.813815	0.566241	0.871212	-0.0632124	-0.116614	-0.0534014
TUBG1|P23258	12.8955	2.25849998530059e-05	1.58758788827429e-05	0.154924	0.016983	0.175877	0.072897	-0.10298
HBD|P02042	5.79876	0.00502162	0.935558	0.0237321	0.00559548	-0.0471534	0.405933	0.453087
EPHA4|P54764	6.36764	0.0031334	0.340277	0.00229385	0.0489997	0.0737733	0.20386	0.130087
RAB35|Q15286	0.019096	0.981091	0.991763	0.979508	0.995649	0.00699274	0.0122396	0.00524688
HSP90AB3P|Q58FF7	17.6725	2.50227088974778e-06	0.000349938	0.481688	5.59659743337715e-06	-0.480581	0.1455	0.626081
DYNC1I1|O14576	2.85669	0.0654348	0.109293	0.0947042	0.956607	0.100533	0.114914	0.0143807
COPS4|Q9BT78	5.44113	0.00678124	0.0051556	0.408364	0.185202	-0.202112	-0.0881614	0.11395
IFIT3|O14879	0.605626	0.54909	0.783846	0.91616	0.535232	0.0701791	-0.0464711	-0.11665
GSTM3|P21266	8.75183	0.000469364	0.000469051	0.488499	0.02604	-0.858518	-0.270596	0.587921
CYB5R3|P00387	4.2438	0.0189683	0.0945363	0.0180805	0.60585	0.122112	0.179173	0.0570606
TPP2|P29144	1.04805	0.357056	0.327809	0.649894	0.898193	0.0814169	0.0555834	-0.0258334
VPS4B|O75351	0.976533	0.382618	0.354468	0.834243	0.74868	-0.0812561	-0.0372387	0.0440174
ANKRD44|Q8N8A2	2.63215	0.0803571	0.556342	0.456128	0.0648074	-0.0487375	0.0625044	0.111242
USP48|Q86UV5	3.94454	0.0246692	0.194528	0.0192838	0.408026	-0.130184	-0.228976	-0.0987916
WAPL|Q7Z5K2	5.94735	0.00443636	0.00354988	0.0610917	0.705626	-0.159156	-0.120414	0.0387414
RBM25|P49756	3.31096	0.04337	0.0336113	0.313355	0.633539	-0.180648	-0.114213	0.0664349
HERC4|Q5GLZ8	0.0511923	0.950138	0.957959	0.999912	0.964351	0.0224091	0.0011208	-0.0212883
PRPF19|Q9UMS4	2.4699	0.0933	0.527772	0.0759356	0.385387	-0.0618433	-0.140163	-0.0783198
PODXL|O00592	1.08192	0.345571	0.318273	0.822205	0.721553	-0.191705	-0.0868261	0.104879
NOTCH3|Q9UM47	3.23189	0.0465698	0.376212	0.0358957	0.337557	0.0900869	0.188322	0.0982353
ELAVL3|Q14576	2.98983	0.0579698	0.0541579	0.195004	0.908028	-0.324059	-0.26489	0.0591697
HIST2H2BE|Q16778	0.888779	0.41659	0.383002	0.786817	0.830307	-0.0990225	-0.0543382	0.0446844
PUF60|Q9UHX1	5.95287	0.00441604	0.0029685	0.217611	0.285396	-0.276099	-0.149665	0.126434
ERO1A|Q96HE7	0.388265	0.679953	0.668313	0.957968	0.855987	-0.050886	-0.0183046	0.0325815
C2CD2|Q9Y426	0.373924	0.689648	0.72742	0.998625	0.77361	0.0557536	0.0040416	-0.051712
TRAPPC9|Q96Q05	1.72344	0.187312	0.314331	0.200147	0.89889	0.0463747	0.0607613	0.0143866
UHRF1BP1L|A0JNW5	13.1342	1.91369599057685e-05	1.69569246336598e-05	0.257105	0.00775048	0.187246	0.0661299	-0.121116
WNK2|Q9Y3S1	9.00185	0.000387295	0.000282074	0.26281	0.0556834	0.225856	0.0942815	-0.131574
HP1BP3|Q5SSJ5	0.875868	0.421845	0.533935	0.994627	0.490638	0.0802188	-0.00816909	-0.0883879
PPP1R9B|Q96SB3	7.5204	0.00123236	0.000775537	0.139679	0.218634	0.182283	0.100304	-0.0819789
SSB|P05455	10.198	0.000157063	0.000300516	0.773351	0.00466045	-0.519545	-0.0944806	0.425065
CPNE6|O95741	12.4925	2.99361792750802e-05	6.23702945405924e-05	0.710854	0.00171511	-0.54135	-0.102311	0.439039
ASPN|Q9BXN1	7.96598	0.000865877	0.000611565	0.265813	0.090578	1.09859	0.48357	-0.615019
TNIK|Q9UKE5	1.04802	0.357068	0.344641	0.899807	0.647983	0.0820776	0.0282976	-0.0537799
ARHGEF6|Q15052	1.6742	0.196239	0.2276	0.289715	0.999873	-0.0603464	-0.0609159	-0.000569528
ATM|Q13315	1.1765	0.315484	0.825981	0.642943	0.282863	0.0585111	-0.098632	-0.157143
BZW1|Q7L1Q6	8.4003	0.000616298	0.00203931	0.987802	0.00467549	-0.33767	-0.015608	0.322062
UBR1|Q8IWV7	1.16093	0.320244	0.588659	0.882915	0.315839	-0.0756849	0.040412	0.116097
KRT6B|P04259	12.3815	3.23654269319057e-05	0.000351514	0.970665	0.000238353	-1.10093	0.0687531	1.16969
POLR1A|O95602	4.13031	0.0209502	0.0592636	0.97457	0.0410607	0.0959176	-0.009841	-0.105759
AARS2|Q5JTZ9	7.7998	0.000987207	0.00559824	0.96768	0.00352616	0.209476	-0.017496	-0.226972
TSFM|P43897	5.9534	0.00441411	0.00767125	0.922475	0.0300995	0.223949	0.030359	-0.19359
PRKRA|O75569	0.465086	0.630364	0.737868	0.990254	0.66525	-0.0546822	0.0108234	0.0655056
ETFA|P13804	3.04756	0.0550117	0.0430473	0.448496	0.526525	0.156246	0.0851833	-0.0710623
DDX6|P26196	1.9539	0.150782	0.127914	0.627153	0.630148	0.0929344	0.0481664	-0.0447679
TTLL12|Q14166	0.403328	0.669921	0.669629	0.97445	0.822384	0.0911189	0.0255051	-0.0656138
HLA-B|P30481	0.0695178	0.93292	0.942888	0.999829	0.952454	0.125792	0.00749017	-0.118302
PDP1|Q9P0J1	0.844111	0.435065	0.555839	0.453011	0.95518	0.0457344	0.0588668	0.0131324
KRT16|P08779	9.668	0.000233493	0.000795559	0.969179	0.0026258	-1.24991	-0.0851864	1.16473
ITGAM|P11215	5.51344	0.00638005	0.0419542	0.825729	0.00999983	-0.294158	0.0775368	0.371695
RPS6KA1|Q15418	10.2286	0.000153535	0.000441117	0.917215	0.00258213	-0.257176	-0.0278396	0.229336
GSPT2|Q8IYD1	7.37982	0.00137873	0.00102043	0.322149	0.0952108	0.209933	0.0888353	-0.121097
ECE1|P42892	3.70192	0.0305797	0.0467493	0.97094	0.0971992	0.141189	0.0148518	-0.126337
AFAP1L2|Q8N4X5	2.11334	0.129889	0.141915	0.924704	0.320072	-0.186744	-0.0405648	0.14618
MAPK8IP3|Q9UPT6	0.713743	0.493987	0.822672	0.835795	0.464604	0.0339314	-0.0359731	-0.0699045
TECPR1|Q7Z6L1	2.93251	0.0610693	0.0703993	0.905628	0.203514	0.165373	0.034434	-0.130939
ITPRID2|P28290	3.42573	0.0391252	0.046049	0.101888	0.990789	-0.171112	-0.161719	0.00939333
LDB3|O75112	5.37899	0.00714686	0.13941	0.00504621	0.240133	0.338939	0.635315	0.296376
KIFBP|Q96EK5	2.45167	0.0948831	0.12194	0.972112	0.217659	0.116155	0.014579	-0.101576
MAMDC2|Q7Z304	5.86219	0.00476262	0.00380432	0.0641204	0.70542	0.575019	0.434025	-0.140994
STXBP5L|Q9Y2K9	13.1801	1.85395211478292e-05	1.03147446836038e-05	0.0530527	0.0492764	0.226922	0.11657	-0.110352
ANXA11|P50995	9.85229	0.000203299	0.723664	0.000337514	0.00146802	0.0836965	0.49747	0.413774
MROH1|Q8NDA8	4.72664	0.012474	0.0133546	0.753252	0.107007	0.204043	0.0554871	-0.148556
STAT5A|P42229	4.35733	0.0171789	0.0180419	0.762193	0.129153	0.14269	0.0394989	-0.103191
GMPS|P49915	7.33274	0.00143168	0.00118978	0.0277684	0.710395	-0.378543	-0.295941	0.0826022
PAK2|Q13177	9.76321	0.000217354	0.000459702	0.833784	0.00475061	-0.273212	-0.0430714	0.230141
EXOC6B|Q9Y2D4	7.01803	0.0018441	0.00141861	0.0406174	0.64167	0.163954	0.122541	-0.0414126
GALK1|P51570	0.624132	0.539225	0.606483	0.999956	0.631908	-0.0944068	-0.000975781	0.093431
PIK3R1|P27986	1.13227	0.329202	0.45556	0.989118	0.39212	-0.0821205	0.0106298	0.0927502
PAK1|Q13153	1.06036	0.352839	0.823645	0.690253	0.319258	-0.0552231	0.0845901	0.139813
SRP54|P61011	1.23842	0.297265	0.271762	0.806811	0.68083	-0.109053	-0.0484143	0.0606387
RECQL|P46063	0.863228	0.427056	0.5334	0.454394	0.965913	-0.0533934	-0.0662754	-0.0128819
GSTP1|P09211	10.8716	9.56096096240975e-05	7.51464454396e-05	0.258478	0.02296	-0.400297	-0.153987	0.24631
NEMF|O60524	6.50394	0.00280172	0.0151956	0.933996	0.00691421	0.130241	-0.0176358	-0.147877
CYC1|P08574	6.11194	0.0038697	0.00259768	0.222811	0.260107	0.153937	0.0817338	-0.0722034
SCYL1|Q96KG9	0.844153	0.435047	0.737151	0.863172	0.414357	-0.0393124	0.0301554	0.0694678
AKR1C3|P42330	8.50219	0.000569372	0.00403248	0.949134	0.00206341	-0.747797	0.0761181	0.823915
RANGAP1|P46060	5.70511	0.005431	0.00366479	0.195303	0.350105	-0.149271	-0.0855698	0.0637014
PLCB4|Q15147	4.57536	0.0142153	0.080973	0.802361	0.0187089	0.153048	-0.0489321	-0.20198
MRTFB|Q9ULH7	0.955499	0.390491	0.363088	0.659082	0.91938	-0.0871254	-0.0614403	0.0256852
DDX60|Q8IY21	24.718	1.59408792531326e-08	3.2485352130518e-07	0.995027	1.00618061826818e-06	0.367291	0.00639143	-0.3609
ALDH1L2|Q3SY69	1.12529	0.331423	0.332438	0.931493	0.580355	0.219238	0.0609032	-0.158335
STAT5B|P51692	3.59115	0.0337482	0.0254948	0.318964	0.559143	0.24286	0.146079	-0.0967809
PRDX5|P30044	9.38385	0.000289438	0.00019154	0.185895	0.0702865	-0.362212	-0.165741	0.196471
BICD2|Q8TD16	2.99199	0.0578558	0.133444	0.969219	0.0898304	-0.0839053	0.0113281	0.0952335
AGAP2|Q99490	6.59	0.00261118	0.00171972	0.109432	0.392771	0.200695	0.125493	-0.0752016
NLRX1|Q86UT6	16.9293	1.54663730293625e-06	9.17025561375517e-07	0.0520863	0.00998322	0.393663	0.180061	-0.213601
ATP6V0D1|P61421	2.70326	0.075284	0.122934	0.106532	0.957868	0.137164	0.157049	0.0198855
PLAT|P00750	3.36638	0.0412639	0.0909468	0.989632	0.0767818	0.312072	-0.0222043	-0.334276
SIPA1|Q96FS4	2.95909	0.0596113	0.049554	0.602863	0.401257	-0.192006	-0.0849465	0.107059
VPS39|Q96JC1	1.33629	0.270655	0.74856	0.241861	0.555185	0.0222143	0.0550404	0.0328261
KPNA4|O00629	0.79358	0.45699	0.522146	0.514738	0.991394	0.0700731	0.0783694	0.00829625
RIMS1|Q86UR5	19.8892	2.49806940895755e-07	1.45104180782063e-07	0.0328971	0.00470404	0.328367	0.149684	-0.178683
NDUFA10|O95299	13.0122	2.08253861033689e-05	2.93759751575084e-05	0.497768	0.0028263	0.284016	0.0736486	-0.210368
PAPSS1|O43252	2.37167	0.102167	0.136231	0.16065	0.993567	-0.211973	-0.224184	-0.0122105
GPSM1|Q86YR5	3.3401	0.0422489	0.0566602	0.0896714	0.999765	0.105536	0.106495	0.000958913
MCCC1|Q96RQ3	0.0255591	0.974776	0.976984	0.980781	0.999998	0.0189905	0.0191761	0.000185579
TRIM56|Q9BRZ2	3.89899	0.0256813	0.033261	0.0682164	0.997921	0.0949109	0.092569	-0.00234189
HLA-B|Q29836	2.44402	0.0955561	0.453668	0.61183	0.0823438	-0.482066	0.419099	0.901164
ACADS|P16219	1.41003	0.252242	0.271362	0.957039	0.454124	-0.165924	-0.0332372	0.132686
PPP1CA|P62136	6.91633	0.00200223	0.0967103	0.2932	0.00155624	0.0816405	-0.0647018	-0.146342
XRN1|Q8IZH2	7.65868	0.00110401	0.00113277	0.559547	0.0368321	0.14973	0.0454968	-0.104234
CSNK2A1|P68400	0.44868	0.640631	0.627872	0.785719	0.981571	0.0582339	0.0462588	-0.0119751
LEMD2|Q8NC56	1.46333	0.239742	0.388767	0.969937	0.283891	-0.0892239	0.0175716	0.106795
QDPR|P09417	6.25615	0.00343482	0.00338397	0.605045	0.0684866	-0.330305	-0.102988	0.227317
SNW1|Q13573	1.47048	0.238115	0.813734	0.219068	0.451134	-0.0532084	-0.161931	-0.108723
PRRT2|Q7Z6L0	7.6401	0.00112041	0.00070964	0.0781781	0.339878	0.334525	0.209235	-0.12529
HNRNPDL|O14979	2.95474	0.0598474	0.118473	0.076885	0.905362	-0.211295	-0.257454	-0.0461591
P4HA1|P13674	2.35573	0.103685	0.0850083	0.539676	0.605131	0.175451	0.0952441	-0.0802071
NAPG|Q99747	3.56275	0.0346138	0.892124	0.0416771	0.076986	0.0233741	0.140796	0.117422
SLC25A25|Q6KCM7	2.75284	0.0719441	0.118246	0.999752	0.140883	0.126681	0.00147627	-0.125205
RAB14|P61106	0.329671	0.720477	0.947156	0.883522	0.69727	0.0133771	-0.0223639	-0.035741
PAFAH1B1|P43034	5.62911	0.00578853	0.0048791	0.508448	0.125842	-0.29894	-0.112415	0.186525
GTPBP1|O00178	1.97937	0.147225	0.139252	0.822835	0.440584	0.0896242	0.0306099	-0.0590143
FUBP1|Q96AE4	0.617083	0.542961	0.772982	0.920599	0.531326	0.0427957	-0.0267831	-0.0695788
SOD3|P08294	9.03477	0.000377654	0.000305076	0.334064	0.0399439	0.699091	0.265164	-0.433927
NOSTRIN|Q8IVI9	0.0985001	0.906344	0.945805	0.90323	0.987251	-0.0345448	-0.0516684	-0.0171235
ANLN|Q9NQW6	6.58057	0.00263139	0.00184643	0.288808	0.159735	-0.582852	-0.272063	0.310789
PIEZO1|Q92508	2.16319	0.12399	0.684211	0.107042	0.34783	0.0404443	0.11066	0.0702154
SSRP1|Q08945	1.09817	0.340199	0.405751	0.403741	0.989786	-0.0820985	-0.0910663	-0.00896771
ANO6|Q4KMQ2	0.774302	0.465653	0.958695	0.4702	0.583333	0.014355	0.067659	0.0533041
TARS3|A2RTX5	2.96277	0.0594119	0.102862	0.999972	0.120003	-0.126797	-0.000479219	0.126318
ASCC3|Q8N3C0	12.3355	3.34316811485548e-05	1.82775458572593e-05	0.0419431	0.088199	0.209783	0.115819	-0.0939646
SNX4|O95219	0.108451	0.897401	0.956831	0.888684	0.973226	0.01524	0.0275888	0.0123488
AP3M1|Q9Y2T2	4.52489	0.0148506	0.0416989	0.0214119	0.852023	0.0980524	0.120105	0.0220523
STUB1|Q9UNE7	5.9204	0.00453704	0.00579924	0.791779	0.0482485	-0.161285	-0.0361218	0.125163
RAB3C|Q96E17	0.806666	0.451205	0.536851	0.491632	0.980471	0.0968405	0.114549	0.0177085
PPP1CC|P36873	0.408608	0.666441	0.708615	0.714235	0.997177	0.0380829	0.0416354	0.0035525
EIF2B5|Q13144	0.13183	0.876748	0.87997	0.994339	0.93187	-0.0222733	-0.00518453	0.0170888
PLOD1|Q02809	3.81491	0.0276636	0.0344896	0.895117	0.122253	0.156726	0.0304101	-0.126316
ACSL4|O60488	1.33998	0.269701	0.477285	0.92774	0.286908	-0.0520427	0.0182049	0.0702476
RPLP0|P05388	10.6478	0.000112653	0.000266956	0.840662	0.00284574	0.175154	0.0259328	-0.149221
MAGI2|Q86UL8	4.3317	0.0175669	0.0139881	0.50042	0.251373	0.124659	0.053527	-0.0711318
WARS1|P23381	2.48361	0.0921271	0.358927	0.720298	0.0863537	0.153232	-0.0952193	-0.248452
PEX5L|Q8IYB4	5.02464	0.00965916	0.0109765	0.774536	0.0850555	0.168926	0.042565	-0.126361
ADAM23|O75077	2.58583	0.0838511	0.29431	0.785634	0.0849212	0.108001	-0.0525189	-0.16052
FMN2|Q9NZ56	0.20151	0.818056	0.937848	0.801637	0.935124	0.024526	0.0504408	0.0259148
ATP1B3|P54709	3.16466	0.0494817	0.0845736	0.0764682	0.959955	0.345248	0.390002	0.0447542
RSF1|Q96T23	0.293047	0.747066	0.996743	0.770406	0.785289	-0.00463725	-0.0459923	-0.0413551
EXOC3|O60645	3.16639	0.0494045	0.0687365	0.0949455	0.99697	0.0821507	0.0849306	0.00277994
SERBP1|Q8NC51	3.89941	0.0256716	0.31515	0.0190048	0.265793	0.14947	0.31523	0.16576
NUDC|Q9Y266	4.81466	0.0115637	0.0212699	0.976106	0.0463495	-0.272296	-0.0229487	0.249347
CHL1|O00533	3.62131	0.0328533	0.402965	0.382182	0.0252931	-0.0675751	0.0769359	0.144511
EEF1B2|P24534	9.99771	0.000182339	0.000168398	0.00618929	0.722454	-0.36171	-0.295272	0.0664379
SMARCA4|P51532	1.62378	0.205838	0.197322	0.403271	0.951123	-0.104023	-0.0854393	0.0185842
GPR158|Q5T848	23.6493	2.86796004677105e-08	1.57599290284693e-08	0.0153955	0.00228446	0.409576	0.190534	-0.219042
APPL2|Q8NEU8	1.54508	0.2218	0.201879	0.793577	0.591488	-0.116936	-0.0484746	0.0684614
SCARB2|Q14108	0.764789	0.46999	0.99539	0.577339	0.479721	0.00498539	-0.0604698	-0.0654552
IGF1R|P08069	0.834991	0.43894	0.412847	0.686971	0.934656	0.0720327	0.0516332	-0.0203995
GUCY1A2|P33402	8.27635	0.000678827	0.826286	0.00765947	0.00068452	0.0219507	-0.128712	-0.150663
ACSL1|P33121	2.52491	0.0886863	0.0720819	0.417917	0.696557	0.159496	0.0997921	-0.059704
ABCB7|O75027	5.30163	0.00763066	0.010525	0.863399	0.0553286	0.153339	0.0291147	-0.124224
KPNA1|P52294	0.339083	0.713802	0.777284	0.998894	0.762182	0.0273868	-0.00200284	-0.0293896
DHX29|Q7Z478	2.11625	0.129538	0.126531	0.291414	0.953818	0.112784	0.0955223	-0.0172619
LRRC40|Q9H9A6	1.98633	0.146268	0.144309	0.862884	0.403327	-0.152379	-0.0456681	0.106711
GPHN|Q9NQX3	9.64056	0.00023837	0.000149507	0.143322	0.0833061	0.227988	0.110533	-0.117455
IPO9|Q96P70	0.446305	0.642132	0.744941	0.991377	0.677668	-0.0630172	0.0119191	0.0749363
DDX39B|Q13838	5.67187	0.00558448	0.00790743	0.856315	0.0454906	-0.303618	-0.0573058	0.246313
CADM1|Q9BY67	3.69299	0.0308234	0.0750425	0.0405532	0.865136	0.205825	0.254879	0.0490533
CAPZA1|P52907	6.34087	0.00320319	0.00577509	0.0116508	0.997676	0.156288	0.159543	0.00325494
CLMN|Q96JQ2	3.06708	0.0540473	0.996442	0.10516	0.0647314	-0.0036919	0.105066	0.108758
HPCAL4|Q9UM19	1.89436	0.15945	0.141728	0.743137	0.535657	0.226676	0.0960734	-0.130603
ENDOD1|O94919	0.611296	0.546048	0.971975	0.553987	0.645642	0.00767105	0.0389056	0.0312345
TMOD3|Q9NYL9	0.0977826	0.906993	0.977563	0.971504	0.898306	0.0139029	-0.0173586	-0.0312615
DNPEP|Q9ULA0	0.45172	0.638716	0.941994	0.62217	0.776484	0.0267374	0.0837048	0.0569674
PSAP|P07602	6.41624	0.00301071	0.00966969	0.00613996	0.87927	-0.221693	-0.258125	-0.0364312
KIF3B|O15066	1.14591	0.324909	0.398406	0.999622	0.438021	0.0460835	0.00102332	-0.0450602
GOPC|Q9HD26	0.757465	0.473358	0.967075	0.483348	0.579829	-0.00856542	-0.044471	-0.0359056
SACM1L|Q9NTJ5	3.77391	0.028687	0.0604416	0.0433235	0.919378	0.115062	0.135071	0.0200097
DOCK11|Q5JSL3	2.82123	0.0675861	0.262082	0.0583547	0.596691	0.0931021	0.15234	0.0592382
DCAF1|Q9Y4B6	2.07397	0.134753	0.823439	0.128221	0.282219	-0.0440477	-0.161509	-0.117461
FUBP3|Q96I24	5.59638	0.00594992	0.00775774	0.0268411	0.983552	-0.158053	-0.148972	0.0090803
AGO1|Q9UL18	11.6464	5.45713343611542e-05	0.000171882	0.000397456	0.982604	0.218032	0.227319	0.00928745
MAP1S|Q66K74	0.303748	0.739194	0.764361	0.788682	0.999609	-0.0361838	-0.0376068	-0.00142303
RAB11FIP5|Q9BXF6	2.29427	0.109764	0.996847	0.157921	0.141187	-0.00323936	-0.0882997	-0.0850603
RRAS|P10301	10.4312	0.000132137	0.00729166	0.000106515	0.198358	0.250538	0.394074	0.143537
VAPA|Q9P0L0	2.17552	0.122574	0.315808	0.870045	0.132653	0.0806018	-0.0306598	-0.111262
RPA1|P27694	8.43552	0.000599641	0.000476404	0.343484	0.0518531	-0.333618	-0.129046	0.204572
SRSF4|Q08170	4.82154	0.0114956	0.0160395	0.892874	0.0667767	-0.212359	-0.0373216	0.175037
PPP6R2|O75170	15.7927	3.21313816206499e-06	1.90627567431267e-06	0.00253468	0.232647	0.240257	0.166758	-0.0734985
TSC1|Q92574	4.39899	0.0165669	0.0219519	0.0500398	0.996838	0.117149	0.113797	-0.00335189
ERP29|P30040	2.56478	0.08549	0.0879932	0.859191	0.288543	-0.124607	-0.0336396	0.0909672
ACTR1A|P61163	2.36747	0.102564	0.762425	0.353398	0.0854242	-0.0402083	0.0877928	0.128001
LANCL1|O43813	0.852588	0.431495	0.494539	0.493538	0.992264	0.0921627	0.102093	0.00993025
ZYX|Q15942	15.2781	4.50106088219507e-06	3.22350943093852e-06	0.00141038	0.393813	0.39268	0.294704	-0.0979761
KYAT3|Q6YP21	0.407322	0.667287	0.641181	0.89714	0.916765	-0.0963861	-0.0525041	0.043882
USP10|Q14694	1.51167	0.228959	0.894024	0.226138	0.374588	-0.0217957	-0.0890884	-0.0672928
USP11|P51784	0.637858	0.532027	0.846981	0.50053	0.77837	-0.0434701	-0.098697	-0.0552268
ACTR10|Q9NZ32	4.15828	0.0204427	0.138968	0.693593	0.0215835	-0.100489	0.0470697	0.147559
SH3GLB2|Q9NR46	0.781915	0.462212	0.432384	0.85142	0.807212	-0.0938648	-0.0451565	0.0487083
ASAP2|O43150	0.116602	0.890143	0.879897	0.970593	0.974233	0.0280118	0.01495	-0.0130617
NAA15|Q9BXJ9	3.01656	0.0565799	0.0984768	0.999934	0.116169	-0.220615	-0.0012735	0.219341
COPG2|Q9UBF2	0.153784	0.8578	0.851507	0.98269	0.940818	0.0403071	0.0146727	-0.0256345
AK5|Q9Y6K8	0.850795	0.432247	0.457248	0.541676	0.999618	0.0573817	0.0560824	-0.00129934
RPS17|P08708	7.36496	0.00139522	0.00721739	0.00239877	0.751745	0.243802	0.301596	0.0577935
PIP4K2B|P78356	1.41008	0.252229	0.959619	0.417599	0.243626	-0.0126853	0.0651457	0.077831
OCRL|Q01968	0.175414	0.839545	0.871466	0.999954	0.874519	-0.0276133	0.000557059	0.0281703
EIF3I|Q13347	3.70975	0.0303679	0.735252	0.165045	0.0243958	-0.0360981	0.0981486	0.134247
ITIH2|P19823	2.59718	0.0829807	0.0667689	0.490388	0.592991	0.27062	0.150469	-0.120151
YTHDC2|Q9H6S0	0.228334	0.796558	0.895292	0.978866	0.796104	0.0208949	-0.0101475	-0.0310424
CPNE3|O75131	11.3036	6.98486084137626e-05	0.416222	0.00547035	4.70194041481964e-05	-0.212486	0.598823	0.811308
DHRS7|Q9Y394	3.01059	0.0568872	0.371648	0.0446225	0.392663	0.0568581	0.113928	0.0570703
TAGLN|Q01995	12.5382	2.8989738143692e-05	2.65819170779391e-05	0.00208157	0.649321	0.912171	0.739779	-0.172392
PCM1|Q15154	12.4414	3.10299443888163e-05	0.000144159	0.965292	0.000576492	0.218683	0.0139828	-0.2047
PPFIA4|O75335	3.65378	0.0319172	0.0333792	0.1086	0.954484	0.127989	0.113032	-0.0149566
ALDH4A1|P30038	0.739025	0.481948	0.609227	0.492689	0.951751	0.0860298	0.113984	0.0279543
GNL1|P36915	0.719708	0.491119	0.827063	0.458539	0.756056	0.0360265	0.0812512	0.0452247
RBM15|Q96T37	3.24384	0.0460709	0.0356426	0.340753	0.610914	-0.174823	-0.107367	0.0674559
INPPL1|O15357	1.91113	0.156959	0.387591	0.854522	0.16132	-0.0721595	0.0322413	0.104401
STAT6|P42226	7.98186	0.000855117	0.000964234	0.604388	0.0269406	0.210353	0.0586873	-0.151666
GSR|P00390	0.132846	0.875861	0.972002	0.958896	0.864281	-0.0152188	0.0204686	0.0356874
SLC25A4|P12235	9.72657	0.000223424	0.000130644	0.0503268	0.215223	0.359881	0.216819	-0.143062
GJA1|P17302	0.469457	0.627658	0.924042	0.605839	0.78788	-0.0552189	-0.154518	-0.0992987
RASGRF1|Q13972	11.1785	7.64696565584626e-05	0.000561849	0.993817	0.000590258	0.231623	-0.00683574	-0.238458
ZW10|O43264	11.282	7.09476644769523e-05	4.18175154662803e-05	0.0898965	0.0654547	0.143628	0.0719172	-0.0717107
PTPRA|P18433	1.71919	0.188066	0.18445	0.87463	0.46024	-0.0732177	-0.0224335	0.0507842
HLA-A|P01892	0.122325	0.885085	0.995189	0.888776	0.913652	-0.0370307	-0.202786	-0.165755
MTREX|P42285	2.79649	0.06913	0.341566	0.0560293	0.484466	-0.0741988	-0.136952	-0.0627536
TRIM36|Q9NQ86	11.7153	5.19421440850174e-05	9.99811494049041e-05	0.000734849	0.983435	0.322569	0.309634	-0.0129357
VASP|P50552	9.13956	0.000348579	0.00259997	0.000656891	0.688901	0.197492	0.245735	0.0482431
PPME1|Q9Y570	2.04994	0.137814	0.371591	0.833042	0.139984	-0.149104	0.0702547	0.219359
XPOT|O43592	5.23627	0.00806576	0.0142647	0.954452	0.0402628	-0.344734	-0.038249	0.306485
ITCH|Q96J02	4.79909	0.0117196	0.0725342	0.791448	0.0155681	0.0730996	-0.0235533	-0.0966529
PTGES2|Q9H7Z7	2.87439	0.0643877	0.050959	0.387538	0.641686	0.143383	0.0876524	-0.0557306
SARS2|Q9NP81	6.12535	0.00382697	0.0403002	0.00346557	0.445393	0.179819	0.270801	0.090983
PALD1|Q9ULE6	0.18501	0.831577	0.87153	0.843549	0.993145	-0.0482381	-0.0593727	-0.0111346
AKAP8L|Q9ULX6	12.9098	2.23608472876225e-05	8.6017062495225e-05	0.914774	0.000606125	-0.387776	-0.0380992	0.349677
DAAM1|Q9Y4D1	3.83117	0.0272684	0.025022	0.68339	0.211248	-0.124569	-0.0427898	0.081779
ELP1|O95163	3.05368	0.0547077	0.0427119	0.434164	0.540928	0.132439	0.0735793	-0.0588595
EIF4B|P23588	0.0716602	0.930928	0.935421	0.99832	0.958366	0.0366326	0.00642554	-0.030207
SLC25A22|Q9H936	10.0913	0.000170047	0.000201205	0.00349751	0.865718	0.288924	0.253217	-0.0357063
ADCY5|O95622	9.73011	0.000222829	0.00012985	0.055036	0.199487	0.574979	0.34074	-0.234239
OAS3|Q9Y6K5	0.106775	0.898901	0.962559	0.981028	0.892722	0.0434929	-0.0340773	-0.0775703
PPL|O60437	2.9201	0.0617625	0.272562	0.726674	0.0603184	0.170466	-0.0925024	-0.262968
DDAH1|O94760	12.3203	3.37942049132363e-05	2.76421375302593e-05	0.239896	0.0126249	-0.366084	-0.136348	0.229736
SYT7|O43581	7.33516	0.00142891	0.00247742	0.00724799	0.99955	0.259617	0.257431	-0.00218679
HBS1L|Q9Y450	0.230277	0.795024	0.937237	0.776868	0.918023	0.0181333	0.0396643	0.021531
TNPO3|Q9Y5L0	0.911846	0.407368	0.725367	0.374447	0.762976	0.0555677	0.108251	0.0526835
KCNAB2|Q13303	5.02376	0.00966645	0.011733	0.813636	0.0760759	0.178972	0.0408264	-0.138145
TUBG2|Q9NRH3	3.51029	0.036274	0.0386515	0.824201	0.179886	0.167024	0.0436414	-0.123382
ATL3|Q6DD88	3.71426	0.0302464	0.326781	0.0226383	0.287705	0.0790022	0.165282	0.0862797
PGM1|P36871	7.24586	0.00153498	0.000974174	0.106106	0.311227	-0.229093	-0.137471	0.0916223
ARHGAP44|Q17R89	1.89298	0.159657	0.140147	0.719564	0.558197	0.0718605	0.0319833	-0.0398772
AK2|P54819	8.75046	0.000469861	0.000442587	0.449536	0.0298036	0.32871	0.109071	-0.219639
UBXN6|Q9BZV1	13.098	1.96237011649875e-05	4.29529549159646e-05	0.707435	0.00126839	0.269643	0.0501761	-0.219467
CDH6|P55285	3.22168	0.047	0.451152	0.0365494	0.279471	0.0847735	0.196199	0.111425
ABCC4|O15439	0.309064	0.735315	0.763663	0.997797	0.81474	-0.0549963	-0.00548617	0.0495101
HECTD3|Q5T447	0.946	0.394101	0.602093	0.940891	0.406833	-0.031337	0.0119563	0.0432933
PLEKHA5|Q9HAU0	1.31245	0.276902	0.832747	0.586442	0.246315	0.0378573	-0.0717677	-0.109625
GLUD2|P49448	0.0339479	0.966641	0.998135	0.966951	0.976431	-0.00355607	-0.0166933	-0.0131373
ADNP|Q9H2P0	4.1136	0.0212597	0.0224007	0.0835084	0.94821	-0.179626	-0.158493	0.0211333
DNAJA4|Q8WW22	3.10098	0.0524139	0.0605103	0.125947	0.991174	0.147103	0.1388	-0.00830314
ADCY9|O60503	5.93889	0.00446772	0.00309938	0.110338	0.497791	0.178772	0.11781	-0.0609628
SHROOM2|Q13796	0.939859	0.396453	0.526958	0.988049	0.453129	0.0619693	-0.00932912	-0.0712984
SRP72|O76094	1.38132	0.259253	0.234383	0.547375	0.886768	-0.0871009	-0.0615504	0.0255505
SCRN1|Q12765	14.6547	6.80641192196062e-06	4.82854597738669e-06	0.12932	0.00944666	-0.964197	-0.393784	0.570413
TANC1|Q9C0D5	0.788532	0.459242	0.430912	0.861137	0.794211	0.0643267	0.0297696	-0.0345571
TGFBRAP1|Q8WUH2	6.04812	0.00407997	0.00287412	0.0947397	0.530615	0.133158	0.0902191	-0.0429388
HLA-B|P30460	1.79812	0.174566	0.151808	0.696461	0.608372	0.685411	0.326915	-0.358496
TPPP|O94811	4.75807	0.0121407	0.0373419	0.980251	0.0275858	-0.212614	0.0177115	0.230326
PKN2|Q16513	0.714687	0.493532	0.656216	0.970432	0.51825	-0.0626106	0.0184104	0.081021
PRPF3|O43395	5.43117	0.0068385	0.00510609	0.386571	0.19883	-0.205608	-0.0923509	0.113257
TMOD1|P28289	3.5371	0.0354155	0.0472704	0.0805162	0.999999	0.265981	0.265859	-0.000122034
HCN1|O60741	5.68498	0.00552344	0.00479292	0.532303	0.114265	0.204558	0.0740978	-0.13046
HRAS|P01112	3.63008	0.0325976	0.0439497	0.0753593	0.999999	0.108689	0.108759	7.06655801980816e-05
RUVBL2|Q9Y230	0.193861	0.824295	0.986116	0.903227	0.812787	0.00629151	-0.0187943	-0.0250858
CACNA2D2|Q9NY47	2.25206	0.11415	0.185148	0.143313	0.942566	0.0985775	0.117336	0.0187581
SESTD1|Q86VW0	8.24518	0.000695562	0.000803099	0.605476	0.0232985	0.155848	0.042764	-0.113084
TXNRD1|Q16881	8.2157	0.000711777	0.000599084	0.393964	0.0478179	-0.477836	-0.17536	0.302477
GNA13|Q14344	10.6836	0.000109723	7.03282720332377e-05	0.144942	0.0511128	-0.198615	-0.0914552	0.107159
LTBP2|Q14767	5.00621	0.00981254	0.00706167	0.335385	0.285588	0.801627	0.400352	-0.401275
SIPA1L1|O43166	3.12688	0.0512001	0.0589054	0.893489	0.187229	0.0971337	0.0208333	-0.0763004
BRSK1|Q8TDC3	6.59493	0.00260069	0.00273068	0.631888	0.0527001	0.186752	0.0544943	-0.132258
GYS1|P13807	0.370326	0.692102	0.668685	0.86888	0.955041	0.0607706	0.0396166	-0.0211539
USP8|P40818	2.39898	0.0996168	0.130662	0.979288	0.217438	-0.124723	-0.0137017	0.111021
HLA-A|P05534	0.519954	0.597247	0.929849	0.578329	0.752017	-0.173613	-0.529556	-0.355943
HBA1; HBA2|P69905	8.9482	0.000403561	0.755554	0.00650614	0.000375184	-0.0903323	0.444597	0.53493
PPID|Q08752	1.2723	0.287761	0.790453	0.643412	0.255716	-0.0791664	0.120175	0.199341
NDUFS4|O43181	1.09626	0.340827	0.420625	0.999992	0.44644	0.0921485	0.000309593	-0.0918389
CNN3|Q15417	2.66601	0.0778993	0.40002	0.613191	0.0676507	-0.128133	0.103092	0.231225
KMT2A|Q03164	0.19305	0.824959	0.98093	0.819054	0.888107	0.0100974	0.0360293	0.0259319
PDZD2|O15018	5.97537	0.00433415	0.0329781	0.810156	0.00700401	0.169189	-0.0449798	-0.214169
MCCC2|Q9HCC0	5.92118	0.00453408	0.00305638	0.142832	0.414695	0.28495	0.175738	-0.109212
LGALS3BP|Q08380	6.17057	0.0036864	0.993668	0.00944829	0.00690827	0.00898441	0.282398	0.273413
NDRG3|Q9UGV2	3.16863	0.0493044	0.337242	0.560614	0.0420216	-0.0772295	0.0620052	0.139235
HACD3|Q9P035	2.63312	0.0802859	0.0643536	0.457493	0.620248	0.121032	0.0700476	-0.0509845
PCDH1|Q08174	13.5446	1.44256442188286e-05	0.0023803	1.0880514766165e-05	0.107017	0.21732	0.348761	0.13144
HEATR5B|Q9P2D3	0.0402499	0.960576	0.982573	0.995069	0.959434	-0.00661747	0.00388104	0.0104985
ABCA2|Q9BZC7	1.40172	0.25425	0.224076	0.62191	0.809548	-0.127079	-0.0783758	0.0487036
ATP6V1G2|O95670	1.97531	0.147786	0.185264	0.219631	0.996397	0.119981	0.125619	0.00563753
ECM1|Q16610	0.248678	0.780644	0.7789	0.858525	0.99562	0.0731152	0.0631256	-0.00998955
THOC5|Q13769	4.83695	0.0113443	0.012303	0.755406	0.099874	-0.146295	-0.0391776	0.107117
ERP44|Q9BS26	0.134202	0.87468	0.960041	0.970323	0.865045	0.0145097	-0.0137934	-0.0283031
COX5A|P20674	4.70125	0.01275	0.0266365	0.995296	0.0420814	0.147052	0.00565124	-0.141401
SPART|Q8N0X7	0.247993	0.781175	0.992081	0.857442	0.774598	-0.00662744	0.0322919	0.0389193
SNX30|Q5VWJ9	2.01982	0.141752	0.151512	0.263788	0.989508	0.101795	0.0940816	-0.00771332
ARID1A|O14497	4.51774	0.014943	0.0113765	0.431825	0.273495	-0.180639	-0.0833831	0.097256
MPP1|Q00013	2.58424	0.0839736	0.0689802	0.575938	0.509452	-0.130631	-0.0642161	0.0664145
ELAVL1|Q15717	0.0914248	0.912759	0.909333	0.950739	0.996651	-0.0406705	-0.0327818	0.0078887
PCK2|Q16822	2.41988	0.0977105	0.218454	0.94447	0.126693	0.118024	-0.0249184	-0.142942
ABLIM2|Q6H8Q1	9.45617	0.000273999	0.000210343	0.285814	0.0400447	0.170394	0.0674015	-0.102992
ACTR2|P61160	4.35301	0.0172437	0.0425221	0.996333	0.0417724	-0.101421	0.00370415	0.105125
RAB3A|P20336	2.30503	0.108674	0.114369	0.229047	0.981201	0.129803	0.11753	-0.0122732
LIG3|P49916	2.84258	0.0662821	0.760494	0.0620319	0.181844	-0.0476647	-0.17241	-0.124746
CPD|O75976	3.96978	0.0241262	0.607943	0.19141	0.0181655	0.070208	-0.143252	-0.21346
NDUFS8|O00217	16.5894	1.9210138942785e-06	1.89605646261359e-06	0.216286	0.00194332	0.30173	0.101288	-0.200442
TMED10|P49755	0.263069	0.769586	0.994454	0.841689	0.766336	-0.00684957	0.042251	0.0491005
PSAT1|Q9Y617	17.2995	1.2235802999778e-06	1.47075874934455e-06	0.277531	0.000960246	-0.913695	-0.276567	0.637128
NCK2|O43639	3.28275	0.0444845	0.316702	0.560267	0.038084	-0.101375	0.079127	0.180502
DOCK2|Q92608	0.585697	0.559922	0.621222	0.99975	0.654408	-0.0824839	-0.00208033	0.0804035
NANS|Q9NR45	11.2352	7.33899998474372e-05	4.73546239102562e-05	0.140811	0.0410058	-0.770015	-0.348785	0.42123
LDHA|P00338	1.22095	0.302291	0.319853	0.959461	0.508971	0.0939351	0.0195729	-0.0743622
CUL4B|Q13620	0.916621	0.405486	0.37254	0.724588	0.877545	-0.061489	-0.0385818	0.0229073
PDCD4|Q53EL6	3.52087	0.0359326	0.0651455	0.998528	0.0866908	-0.271947	-0.0067924	0.265155
MAGED2|Q9UNF1	1.68556	0.194142	0.461528	0.838672	0.191661	-0.0806063	0.0422672	0.122873
TIMM44|O43615	0.16903	0.844891	0.92082	0.984621	0.844775	0.0159266	-0.00763087	-0.0235575
CKMT2|P17540	5.23203	0.00809488	0.138676	0.456096	0.00698134	0.213196	-0.146839	-0.360035
PLP1|P60201	0.737657	0.482591	0.583743	0.996769	0.552666	-0.144748	0.0123453	0.157094
UBQLN1|Q9UMX0	0.504269	0.606526	0.840988	0.908863	0.586434	-0.020648	0.0169523	0.0376003
NUDCD3|Q8IVD9	0.61771	0.542628	0.704988	0.968437	0.560094	-0.0883361	0.0294982	0.117834
KIF1C|O43896	6.34879	0.00318237	0.0108605	0.00606064	0.857433	0.140858	0.166527	0.0256685
ATL2|Q8NHH9	7.78498	0.000998844	0.0334043	0.000729879	0.220939	0.105091	0.176086	0.0709953
RFTN1|Q14699	4.59065	0.0140284	0.0115689	0.112692	0.763047	0.216486	0.163709	-0.0527771
HLA-B|P03989	1.78936	0.176014	0.152153	0.678111	0.629031	-1.24498	-0.61589	0.629089
HNRNPD|Q14103	2.73843	0.0728989	0.76501	0.0681115	0.194465	-0.0755586	-0.271382	-0.195823
RAB7A|P51149	1.27542	0.2869	0.860416	0.270948	0.47939	-0.0200834	-0.0662623	-0.0461788
LCP1|P13796	0.944636	0.394622	0.654937	0.898673	0.388083	-0.111099	0.0615405	0.172639
HRC|P23327	3.92467	0.0251055	0.145998	0.0214296	0.520498	0.148132	0.236145	0.088013
CLUH|O75153	4.5384	0.0146778	0.0134924	0.644812	0.157276	-0.304742	-0.103427	0.201315
NCKIPSD|Q9NZQ3	19.9494	2.40993941413844e-07	1.66681866864415e-07	0.062894	0.00217056	0.2807	0.115079	-0.165621
ARAP1|Q96P48	0.366011	0.695059	0.740304	0.733652	0.995743	-0.0545725	-0.0612695	-0.00669704
SCAI|Q8N9R8	7.58764	0.00116812	0.000791318	0.0506501	0.471073	0.241219	0.165367	-0.0758514
HIBCH|Q6NVY1	0.38505	0.682114	0.932643	0.661241	0.827747	0.0226974	0.0613664	0.038669
FAM98B|Q52LJ0	8.27571	0.000679165	0.000479177	0.257474	0.0810863	-0.325663	-0.14243	0.183233
TRAPPC11|Q7Z392	0.94804	0.393322	0.36461	0.670645	0.912518	0.0406763	0.0281342	-0.0125421
NRAS|P01111	2.24699	0.114689	0.227224	0.123921	0.863076	0.0855604	0.11305	0.0274897
CCDC93|Q567U6	4.56601	0.0143308	0.014638	0.729376	0.124894	-0.217673	-0.0632221	0.154451
RPL4|P36578	6.48741	0.00283993	0.00287057	0.61109	0.0593536	0.219437	0.0666637	-0.152773
ITIH4|Q14624	8.64002	0.000511696	0.0641453	0.193595	0.000371351	-0.461961	0.390639	0.852599
SV2B|Q7L1I2	10.1037	0.000168478	0.000241509	0.00247036	0.939365	0.422277	0.387497	-0.0347796
SQSTM1|Q13501	14.2438	8.96861360841893e-06	3.79122589158065e-05	8.20645821927313e-05	0.964878	-0.451535	-0.476499	-0.0249635
PPA2|Q9H2U2	1.15876	0.320915	0.28794	0.712297	0.804009	0.0992814	0.0567899	-0.0424914
XRN2|Q9H0D6	0.688158	0.506488	0.689744	0.492087	0.905168	-0.0432824	-0.066383	-0.0231006
PFKFB2|O60825	0.901364	0.411532	0.416765	0.952774	0.634212	-0.0969139	-0.0249868	0.0719271
BRAF|P15056	17.7846	9.02643866550676e-07	4.42522813726143e-07	0.00701921	0.0512868	0.202326	0.118414	-0.0839121
PTPRM|P28827	1.08042	0.346074	0.591741	0.324314	0.821435	0.0407591	0.0664617	0.0257025
GABBR1|Q9UBS5	8.2258	0.000706177	0.000478857	0.0365749	0.469073	0.28888	0.201264	-0.0876167
LEMD3|Q9Y2U8	1.55663	0.219381	0.23974	0.336299	0.9981	-0.100008	-0.0962925	0.00371581
ARVCF|O00192	4.07144	0.0220615	0.0269097	0.067463	0.989554	-0.127348	-0.120514	0.00683431
ITGA3|P26006	1.90212	0.158292	0.999684	0.232871	0.181801	-0.00192552	0.146924	0.14885
CORO2B|Q9UQ03	0.611137	0.546133	0.774205	0.519056	0.864694	-0.0334911	-0.0595472	-0.0260561
FBLN1|P23142	3.99973	0.023498	0.857653	0.0277708	0.0607666	0.0805599	0.445963	0.365403
ACTBL2|Q562R1	26.8503	5.10870816152159e-09	1.22227588050805e-08	1.12011491815167e-06	0.846919	0.483348	0.443505	-0.0398423
USP4|Q13107	0.900927	0.411707	0.504792	0.998971	0.498743	-0.0887374	0.003783	0.0925204
C9|P02748	13.7486	1.2547961862171e-05	0.000855031	0.561004	3.0319290630354e-05	-0.919096	0.272273	1.19137
SH3BP4|Q9P0V3	0.341582	0.712041	0.92034	0.689101	0.8681	-0.0327801	-0.077027	-0.044247
RHOC|P08134	0.211449	0.810022	0.817316	0.992633	0.888969	0.0403706	0.00853194	-0.0318387
SLC2A1|P11166	1.61342	0.207869	0.313031	0.99284	0.278199	-0.170656	0.0146704	0.185326
PPP3R1|P63098	0.68888	0.506131	0.483632	0.719856	0.954773	0.0972549	0.0720654	-0.0251896
ATP5PB|P24539	2.09671	0.131921	0.192673	0.999711	0.22261	0.111708	0.00160851	-0.110099
PTPRB|P23467	3.23699	0.0463561	0.0430945	0.730528	0.263652	-0.189923	-0.0644773	0.125445
RNF40|O75150	6.31205	0.00328012	0.00231317	0.298896	0.174648	-0.31547	-0.148157	0.167313
ATP5PO|P48047	6.60177	0.00258618	0.00288443	0.671849	0.0467454	0.223048	0.06086	-0.162188
RO60|P10155	4.96274	0.0101843	0.00952391	0.0675809	0.863931	0.187514	0.154712	-0.0328017
PRPF31|Q8WWY3	5.56606	0.00610356	0.00434079	0.118777	0.540994	-0.241016	-0.161334	0.079682
VPS16|Q9H269	1.398	0.255156	0.312057	0.324173	0.991492	0.0409827	0.0445671	0.00358448
DNMT1|P26358	12.6784	2.62787156806703e-05	2.75340346360675e-05	0.355962	0.00593935	-0.414509	-0.130759	0.28375
RAP1GAP2|Q684P5	2.92876	0.0612779	0.938517	0.0759407	0.109702	0.0185173	0.133989	0.115472
PLXNC1|O60486	4.48291	0.0154015	0.0794934	0.829702	0.0210883	-0.208317	0.0610696	0.269387
RELA|Q04206	0.519462	0.597536	0.580532	0.767315	0.973072	0.0682233	0.0525123	-0.0157111
H2BC13|Q99880	0.643099	0.529306	0.645208	0.541775	0.960877	-0.0767916	-0.100642	-0.0238504
IVD|P26440	0.744634	0.479318	0.446986	0.769826	0.898982	0.102875	0.0644928	-0.0383821
CCDC47|Q96A33	3.61128	0.0331481	0.0350177	0.109212	0.959219	-0.0906776	-0.080584	0.0100937
CERT1|Q9Y5P4	0.125701	0.882114	0.916737	0.886403	0.992533	0.0275962	0.0359631	0.00836681
GRK2|P25098	0.115475	0.891143	0.884634	0.984173	0.95927	0.037164	0.0148137	-0.0223502
MGST3|O14880	8.42698	0.000603635	0.000555789	0.0127917	0.762802	0.279997	0.228889	-0.0511073
PPP3CB|P16298	0.408392	0.666583	0.714949	0.708176	0.995316	0.0611352	0.0685829	0.00744775
PIK3CA|P42336	0.579748	0.563198	0.979091	0.576539	0.650932	0.012016	0.0682294	0.0562133
DHX36|Q9H2U1	0.232647	0.793156	0.972027	0.903271	0.7761	-0.00860597	0.0180397	0.0266456
PABPC4|Q13310	1.37076	0.261882	0.239586	0.528967	0.906219	0.102789	0.0752853	-0.027504
CAV1|Q03135	1.15057	0.323454	0.386802	0.389146	0.990509	0.106795	0.117746	0.0109508
STIM1|Q13586	7.26992	0.00150561	0.000952181	0.114198	0.289992	0.134464	0.0791461	-0.0553176
RPS6KA5|O75582	23.1098	3.87510216721202e-08	2.73959147589764e-08	8.27160157852447e-05	0.24949	-0.797153	-0.598802	0.198351
PSMA5|P28066	0.843403	0.435365	0.439171	0.583759	0.990898	0.0567076	0.0505822	-0.00612534
GOT1|P17174	0.132366	0.87628	0.996975	0.884285	0.90138	-0.00608784	-0.0429597	-0.0368719
F2|P00734	2.90303	0.0627297	0.369574	0.58707	0.0539568	-0.441732	0.355699	0.797431
BAG6|P46379	15.1874	4.77855777580711e-06	2.67994626279577e-06	0.0477682	0.0232425	0.160881	0.0786056	-0.0822751
DIDO1|Q9BTC0	1.51681	0.227843	0.212648	0.457045	0.930479	-0.0951439	-0.074254	0.02089
RAPH1|Q70E73	1.77427	0.178537	0.170316	0.372991	0.945277	-0.163611	-0.133994	0.0296168
TXNL1|O43396	4.44149	0.0159657	0.0666597	0.895877	0.0251769	-0.222983	0.0483823	0.271365
ANO10|Q9NW15	4.64544	0.0133793	0.00957269	0.215629	0.497855	0.255264	0.157135	-0.0981289
RUFY2|Q8WXA3	9.13272	0.000350403	0.00730989	0.685819	0.00065548	0.12708	-0.0371566	-0.164236
VPS41|P49754	1.08165	0.345662	0.432886	0.390046	0.976088	0.0427199	0.0501625	0.00744263
GSK3B|P49841	0.641121	0.530331	0.574521	0.995787	0.653616	-0.0675245	-0.00648196	0.0610426
ATP5F1C|P36542	5.09347	0.00910801	0.00721285	0.467246	0.186231	0.201803	0.0840202	-0.117783
SHTN1|A0MZ66	9.41216	0.00028329	0.000461464	0.735496	0.00814108	-0.371951	-0.0763504	0.295601
HLA-C|Q07000	2.96491	0.0592965	0.894211	0.176755	0.0543664	-0.09221	0.408358	0.500568
DPYSL5|Q9BPU6	4.19609	0.0197767	0.293635	0.390146	0.0153358	-0.0922598	0.0891759	0.181436
DLGAP1|O14490	7.21404	0.00157471	0.00105561	0.0653355	0.452511	0.226343	0.151528	-0.074815
CES1|P23141	3.66675	0.0315509	0.261868	0.024128	0.36781	0.344658	0.651308	0.30665
ACBD3|Q9H3P7	0.489543	0.615374	0.65414	0.996762	0.722344	-0.0442173	-0.00425692	0.0399604
KRAS|P01116	4.99798	0.00994038	0.0119137	0.780837	0.0813804	0.229933	0.0573791	-0.172554
ACTR3B|Q9P1U1	1.22988	0.299711	0.269121	0.753029	0.738671	0.107031	0.0544506	-0.0525803
STAT2|P52630	12.1429	3.83084418212911e-05	5.52825831486858e-05	0.546357	0.00367306	0.293339	0.0734395	-0.219899
GPX1|P07203	0.38795	0.680164	0.886709	0.654447	0.876185	-0.0282069	-0.0587737	-0.0305667
THOC1|Q96FV9	5.09112	0.00912625	0.0134153	0.90095	0.0551233	-0.143715	-0.0236806	0.120034
COG3|Q96JB2	1.66527	0.197905	0.170364	0.599014	0.74772	0.114711	0.0673954	-0.0473159
CAND2|O75155	7.05196	0.00179426	0.00174686	0.0217267	0.836832	0.289962	0.242832	-0.0471292
NASP|P49321	17.5168	1.06730284600269e-06	8.5186475196064e-07	0.125267	0.00268369	-0.698079	-0.264434	0.433644
CCDC22|O60826	1.29872	0.280566	0.386875	0.995598	0.358682	-0.109852	0.0082006	0.118052
HLA-B|P01889	0.175655	0.839345	0.827049	0.927227	0.98374	-0.0994865	-0.0693327	0.0301538
ADAM10|O14672	4.73817	0.0123506	0.0136796	0.775202	0.100159	-0.197443	-0.0510375	0.146405
KIAA1107|Q9UPP5	21.227	1.13551613027338e-07	3.24231223980398e-07	0.527123	4.92050762209706e-05	0.309322	0.0614037	-0.247919
PRKAR1A|P10644	4.66075	0.0132036	0.0152768	0.806947	0.0959046	-0.182781	-0.0439639	0.138817
PPM1G|O15355	8.43633	0.000599264	0.000685985	0.590373	0.0220536	-0.425482	-0.118197	0.307285
COPE|O14579	1.61837	0.206896	0.252322	0.282791	0.99553	-0.0946226	-0.100121	-0.00549833
PPP2R1B|P30154	8.22355	0.000707423	0.000469057	0.205711	0.107701	0.308898	0.145948	-0.16295
HLA-B|P30483	1.75448	0.182054	0.182332	0.333401	0.975966	0.748258	0.65885	-0.0894087
CADM2|Q8N3J6	5.11936	0.00890916	0.0068326	0.108229	0.665588	0.218399	0.15686	-0.0615393
TOM1L2|Q6ZVM7	1.09194	0.342251	0.853025	0.320032	0.556997	0.0257888	0.0771502	0.0513614
HIST3H2BB|Q8N257	0.266094	0.767282	0.865236	0.758452	0.96245	-0.0826204	-0.126475	-0.043855
TASOR|Q9UK61	4.56971	0.014285	0.0105476	0.379245	0.307991	-0.138172	-0.0680016	0.0701703
PRDX1|Q06830	5.38655	0.00710129	0.0155859	0.989893	0.0289197	-0.15594	-0.00816637	0.147774
VPS53|Q5VIR6	2.37059	0.102269	0.140726	0.15535	0.988789	0.0764678	0.0823398	0.00587199
UBE3A|Q05086	0.2846	0.753342	0.76061	0.823487	0.998777	0.0340223	0.031678	-0.00234433
SLFN5|Q08AF3	2.10541	0.130854	0.884326	0.319489	0.117322	0.0396957	-0.135198	-0.174894
ARHGEF40|Q8TER5	3.78142	0.0284966	0.0325699	0.0873765	0.980271	0.145454	0.134382	-0.0110712
NDUFV2|P19404	4.63561	0.0134935	0.0105858	0.471379	0.232255	0.165786	0.0717301	-0.0940561
CPM|P14384	3.37216	0.0410505	0.182194	0.781058	0.0449486	-0.217666	0.0903478	0.308014
HLA-C|P10321	0.590882	0.557082	0.625903	0.599229	0.989152	0.195176	0.225804	0.0306273
ELMO1|Q92556	3.87982	0.0261198	0.0759616	0.959421	0.0456993	-0.121301	0.0165697	0.137871
FTH1|P02794	7.23583	0.00154739	0.00123334	0.0327502	0.673665	-0.473922	-0.362369	0.111553
PPP1R9A|Q9ULJ8	4.31803	0.0177776	0.0136923	0.166458	0.670715	0.14796	0.103134	-0.0448256
STK39|Q9UEW8	2.07588	0.134513	0.368982	0.828654	0.136277	0.0555704	-0.0264649	-0.0820354
CDK5RAP3|Q96JB5	8.678	0.000496892	0.000649155	0.656159	0.0157123	0.128751	0.0318082	-0.0969431
NUP85|Q9BW27	1.017	0.367928	0.337413	0.806416	0.762277	-0.068789	-0.0335555	0.0352335
CPNE2|Q96FN4	9.9141	0.000194101	0.820239	0.000403119	0.00105206	0.0445583	0.334421	0.289862
PDE1B|Q01064	0.44506	0.642919	0.615239	0.879086	0.917834	0.0701678	0.0398296	-0.0303382
HLA-A|P04439	0.177129	0.838115	0.942198	0.965807	0.827515	0.0587843	-0.0496919	-0.108476
PSPC1|Q8WXF1	1.70567	0.190485	0.163676	0.573025	0.76178	-0.176853	-0.107109	0.0697447
SLC1A4|P43007	0.217218	0.805395	0.852475	0.999026	0.838374	0.0494402	-0.00426546	-0.0537056
NCEH1|Q6PIU2	1.86444	0.164	0.760775	0.147233	0.372666	-0.0428226	-0.127533	-0.0847107
ME2|P23368	0.7532	0.475331	0.5968	0.990727	0.529832	0.0555028	-0.00820445	-0.0637072
C1R|P00736	1.69451	0.192505	0.995621	0.288368	0.208227	-0.0132822	0.250512	0.263794
PDE8B|O95263	1.01713	0.367885	0.928342	0.364567	0.513188	-0.0305364	-0.125647	-0.0951102
PSMD13|Q9UNM6	0.521498	0.596342	0.619682	0.681813	0.999941	-0.0531386	-0.0525316	0.00060701
H6PD|O95479	1.21367	0.304412	0.865484	0.588051	0.274381	0.0445205	-0.0947886	-0.139309
ISYNA1|Q9NPH2	2.28856	0.110347	0.0967801	0.342075	0.856715	-0.197106	-0.145857	0.0512489
NEDD4L|Q96PU5	2.04314	0.138694	0.342843	0.128146	0.736459	0.0532515	0.0824366	0.0291851
MMRN1|Q13201	1.91926	0.155764	0.920379	0.329881	0.144422	-0.0720771	0.294612	0.366689
NAXD|Q8IW45	5.62748	0.00579645	0.00437832	0.0874017	0.640771	0.183425	0.131854	-0.0515705
ZSCAN18|Q8TBC5	2.31746	0.107428	0.812823	0.102656	0.240277	-0.0688603	-0.257903	-0.189043
STK10|O94804	1.52081	0.226977	0.218586	0.869365	0.522497	-0.174586	-0.0577616	0.116824
WASL|O00401	3.7906	0.0282659	0.0243126	0.153774	0.821015	0.190595	0.146837	-0.0437578
UBR3|Q6ZT12	1.81116	0.172435	0.653445	0.147969	0.470508	-0.0350943	-0.0835363	-0.048442
GCDH|Q92947	4.9288	0.0104847	0.00941653	0.0754173	0.835251	0.32998	0.266003	-0.0639771
SRP68|Q9UHB9	0.0845988	0.918992	0.972108	0.911197	0.973501	0.0155587	0.0312252	0.0156665
TMED2|Q15363	0.943994	0.394868	0.469298	0.448521	0.986139	0.0780439	0.0889147	0.0108708
AIDA|Q96BJ3	5.14535	0.00871413	0.00940603	0.733888	0.0888122	-0.324853	-0.0884862	0.236367
RAPGEF3|O95398	2.01961	0.14178	0.485075	0.704399	0.127814	-0.0813148	0.0623555	0.14367
CAMK4|Q16566	15.7945	3.20932130666749e-06	1.64924729728622e-06	0.0210927	0.0409325	0.327911	0.177776	-0.150136
ADGRL2|O95490	1.91716	0.156073	0.163161	0.290062	0.985357	0.102014	0.0926808	-0.00933362
FERMT3|Q86UX7	4.4918	0.0152831	0.0354831	0.999843	0.0414906	-0.370624	0.00271508	0.373339
RBMX|P38159	1.14057	0.326582	0.997288	0.429029	0.344536	0.00931082	-0.18342	-0.19273
ITGA5|P08648	13.3686	1.62795672597072e-05	4.55985153273719e-05	0.000203377	0.999702	0.344472	0.34623	0.00175784
HAPLN2|Q9GZV7	5.40154	0.0070119	0.00491531	0.291454	0.274823	-0.499113	-0.255058	0.244054
UGGT2|Q9NYU1	7.16071	0.00164371	0.00179522	0.627452	0.0391952	0.344789	0.0975553	-0.247233
PTPRK|Q15262	6.62522	0.00253712	0.00335079	0.7709	0.0343482	-0.206579	-0.0461899	0.16039
AP1M1|Q9BXS5	3.59521	0.0336262	0.1133	0.903523	0.0474254	-0.122622	0.0286531	0.151275
ADAMTSL3|P82987	3.74173	0.0295177	0.0322819	0.0958733	0.968729	0.72012	0.650997	-0.0691224
UBE4A|Q14139	1.32813	0.272778	0.379592	0.30217	0.951292	0.0656215	0.0808721	0.0152506
CPSF2|Q9P2I0	1.45111	0.242549	0.281261	0.33254	0.998993	-0.0774594	-0.0796857	-0.00222637
SPEN|Q96T58	7.11762	0.00170173	0.00259782	0.817637	0.022327	-0.222922	-0.0427624	0.18016
ADGRL3|Q9HAR2	0.392046	0.67742	0.966153	0.823983	0.656529	0.0140126	-0.0368146	-0.0508272
SRSF1|Q07955	4.09104	0.0216849	0.0208195	0.708872	0.171946	-0.225108	-0.0715856	0.153522
KNDC1|Q76NI1	7.04502	0.00180433	0.0169391	0.812333	0.00339866	0.166701	-0.0400053	-0.206706
RPS6KA2|Q15349	13.6858	1.3097400355899e-05	6.9061434447848e-06	0.0208355	0.096259	-0.426825	-0.248842	0.177983
ECH1|Q13011	2.03345	0.139955	0.15845	0.240745	0.998201	0.113022	0.109439	-0.00358277
BPTF|Q12830	11.1029	8.07821003423223e-05	5.43044342500298e-05	0.16533	0.0361446	-0.211652	-0.0924711	0.119181
ARHGAP10|A1A4S6	10.1839	0.00015872	0.000513286	0.000797285	0.961621	0.28858	0.308437	0.0198566
TMX3|Q96JJ7	4.00927	0.0233014	0.0194608	0.573063	0.248763	0.120827	0.0485307	-0.0722964
RHOT1|Q8IXI2	4.30306	0.0180114	0.0135361	0.189171	0.621934	0.165491	0.110857	-0.0546349
FDXR|P22570	9.40905	0.00028396	0.999925	0.00139331	0.000583265	0.000923641	-0.322571	-0.323495
GRSF1|Q12849	4.32927	0.0176043	0.905689	0.0238853	0.0413296	-0.021099	-0.148759	-0.12766
GLUL|P15104	1.56992	0.216628	0.188194	0.657798	0.718707	0.212553	0.11622	-0.096333
CLPB|Q9H078	0.0122318	0.987845	0.994962	0.986764	0.997002	0.00422634	0.00759375	0.00336741
GGT7|Q9UJ14	1.59736	0.21106	0.196895	0.435925	0.929413	0.0995611	0.078073	-0.021488
NCK1|P16333	8.91726	0.000413259	0.000622185	0.720463	0.0112142	-0.274903	-0.0596531	0.21525
YES1|P07947	10.458	0.00012955	7.94278884846955e-05	0.0211707	0.317319	-0.293818	-0.196422	0.0973965
RAB2A|P61019	1.70399	0.190788	0.165947	0.691173	0.642499	0.0733928	0.0362749	-0.0371179
DIAPH2|O60879	2.07932	0.134081	0.228828	0.15446	0.915077	0.145134	0.181401	0.0362668
STAM|Q92783	4.59151	0.0140179	0.0163666	0.816363	0.0972352	-0.19425	-0.0458471	0.148403
RASA2|Q15283	4.16055	0.0204021	0.0415961	0.0352018	0.942371	0.13398	0.152298	0.0183181
DGLUCY|Q7Z3D6	2.11876	0.129234	0.26016	0.134384	0.846047	-0.455251	-0.619011	-0.16376
AGO2|Q9UKV8	11.4245	6.40106463820812e-05	0.000654233	0.000147481	0.655182	0.232897	0.286781	0.0538843
NAP1L4|Q99733	8.58712	0.000533084	0.000536729	0.50114	0.0271999	-0.303342	-0.0948284	0.208514
DARS2|Q6PI48	4.0496	0.0224892	0.0336887	0.953005	0.0851002	0.231411	0.0294661	-0.201945
TXNRD2|Q9NNW7	0.172754	0.841769	0.885941	0.848426	0.990535	0.0328787	0.0423889	0.00951018
CUL3|Q13618	0.634337	0.533865	0.561445	0.625195	0.999994	-0.06884	-0.0686103	0.000229716
H3-3A; H3-3B|P84243	2.28767	0.110438	0.0983579	0.732317	0.442969	-0.207903	-0.0825558	0.125347
KPNA3|O00505	7.74235	0.00103313	0.003365	0.994578	0.0063597	-0.136067	-0.00438807	0.131678
BLVRB|P30043	12.4155	3.15999893580834e-05	5.75170251805313e-05	0.651244	0.00220289	-1.00851	-0.212798	0.795712
TOM1|O60784	0.0548583	0.946668	0.941542	0.986428	0.987426	-0.0208363	-0.0109721	0.00986422
CUX1|P39880	5.14194	0.00873947	0.0179054	0.0196429	0.965768	-0.150115	-0.163971	-0.0138557
CD109|Q6YHK3	0.437248	0.647887	0.651006	0.754291	0.995553	-0.122783	-0.10991	0.0128729
LY75|O60449	3.34415	0.0420957	0.574005	0.0345692	0.191663	-0.099836	-0.279854	-0.180018
MTCH1|Q9NZJ7	9.79005	0.000213016	0.000257896	0.557155	0.0119882	0.256759	0.0699155	-0.186844
SSH3|Q8TE77	9.16547	0.000341754	0.00028222	0.34434	0.0358718	0.374547	0.139268	-0.235279
DHX38|Q92620	5.04581	0.00948609	0.0216903	0.0186342	0.936988	-0.130698	-0.147634	-0.016936
HLA-B|P18463	1.82518	0.170173	0.14477	0.559746	0.738638	0.916884	0.548012	-0.368872
NARS1|O43776	2.12405	0.128598	0.324074	0.119275	0.735316	-0.175899	-0.270048	-0.0941493
ABCF3|Q9NUQ8	9.11723	0.000354574	0.0125214	0.521554	0.000479228	0.184005	-0.075521	-0.259526
LUC7L2|Q9Y383	5.57447	0.00606054	0.00892564	0.878413	0.0446995	-0.19783	-0.0346034	0.163227
ARMC8|Q8IUR7	2.9501	0.0601005	0.0497485	0.595541	0.409108	0.0529884	0.0237437	-0.0292447
KIAA0513|O60268	6.81499	0.00217377	0.375526	0.0747318	0.00141686	-0.132834	0.243122	0.375955
DKC1|O60832	0.391935	0.677494	0.653073	0.863724	0.951058	0.0511507	0.0330807	-0.01807
FAM169A|Q9Y6X4	1.4029	0.253964	0.231589	0.523645	0.901988	-0.172882	-0.126103	0.0467787
NCBP1|Q09161	7.47959	0.00127312	0.00570301	0.990531	0.00513242	-0.243297	0.0109541	0.254251
NMT1|P30419	2.47083	0.0932199	0.117145	0.96471	0.222148	0.110559	0.0154877	-0.0950716
ACAN|P16112	0.24242	0.785505	0.911394	0.962041	0.775418	-0.0562593	0.0401676	0.0964269
PLEKHA6|Q9Y2H5	0.375633	0.688485	0.718254	0.996539	0.783227	0.0862605	0.00973237	-0.0765281
NRBP1|Q9UHY1	6.29257	0.00333319	0.00234684	0.0829538	0.531745	0.184507	0.126232	-0.0582748
MNDA|P41218	0.232663	0.793144	0.994553	0.805669	0.833791	0.0114924	0.0801352	0.0686429
PRMT5|O14744	10.2706	0.000148819	0.0642922	8.54489884216658e-05	0.0289259	0.101135	0.220859	0.119725
TRAPPC10|P48553	3.85677	0.0266576	0.137634	0.0235974	0.5632	0.0538397	0.0833435	0.0295038
[truncated: 7,855 more rows]

## Sheet: Table S4
Supplemental Table S4. Protein differential abundance analysis of bulk tissue (ANOVA).
	F-Value	Pr(>F)	Control-AD	PSP-AD	PSP-Control	diff Control-AD	diff PSP-AD	diff PSP-Control
ANK2|Q01484	9.78965	0.00021308	0.00899065	0.000176439	0.230446	0.0714323	0.111294	0.0398614
SPTAN1|Q13813	1.10424	0.338213	0.425232	0.382817	0.975801	0.0177074	0.020778	0.00307054
DYNC1H1|Q14204	5.08388	0.00918279	0.0668129	0.75711	0.0118954	-0.0360417	0.0124678	0.0485096
SPTBN1|Q01082	1.46501	0.239359	0.2541	0.370358	0.994969	0.0221013	0.020735	-0.00136631
PLEC|Q15149	31.1099	5.95282111665367e-10	1.4195261172588e-06	1.45908930937466e-07	0.901418	-0.444001	-0.416945	0.027056
SYNE1|Q8NF91	3.97265	0.0240653	0.0258565	0.801389	0.145591	0.060397	0.0158717	-0.0445253
MACF1|Q9UPN3	28.7505	1.92051160810304e-09	1.87851084433811e-07	0.000200545	0.0216398	-0.115147	-0.0720482	0.0430985
MAP1B|P46821	16.7469	1.73709567967511e-06	1.0191324026132e-05	1.80376687843875e-05	0.9317	0.159026	0.17052	0.0114936
DST|Q03001	22.2307	6.37051729643595e-08	7.01445569406545e-08	2.99082355326163e-05	0.538087	-0.158578	-0.131439	0.0271396
CLTC|Q00610	14.2948	8.66509155966821e-06	7.51964459322352e-06	0.00115948	0.564145	0.124583	0.0992447	-0.025338
AHNAK|Q09666	9.0476	0.000373963	0.000379195	0.0077235	0.809427	-0.367618	-0.310035	0.0575835
MAP2|P11137	22.3603	5.91722573001973e-08	8.23050425258209e-07	6.38175596257007e-07	0.783185	0.262616	0.293846	0.0312301
BSN|Q9UPA5	53.6175	5.35582143352841e-14	3.94471187236916e-09	4.39918801387051e-09	0.0920581	0.364419	0.285081	-0.0793379
MAP1A|P78559	12.4923	2.9939469197423e-05	0.00422191	2.16655756329898e-05	0.11128	0.11596	0.189423	0.0734633
ANK3|Q12955	9.27408	0.000314611	0.00124799	0.00103689	0.896685	0.0921184	0.103489	0.0113701
RYR2|Q92736	5.60682	0.00589792	0.265268	0.00407108	0.108102	0.0421032	0.0989631	0.0568599
LRP1|Q07954	24.0754	2.26601149456807e-08	5.8355896281892e-07	1.76508180405044e-07	0.617455	-0.14639	-0.170526	-0.0241358
HUWE1|Q7Z6Z7	2.27159	0.112098	0.146062	0.982094	0.233048	-0.0220942	-0.00232211	0.019772
AKAP12|Q02952	2.4075	0.0988358	0.994111	0.173531	0.110977	-0.00315379	0.0611709	0.0643247
MYH10|P35580	4.62524	0.013615	0.0378831	0.989943	0.032414	0.0445362	-0.00264696	-0.0471831
PCLO|Q9Y6V0	24.127	2.20263826485497e-08	2.55691091632926e-08	1.33070356851395e-05	0.53056	0.221263	0.184451	-0.0368118
SPTBN2|O15020	10.0787	0.000171648	9.89577908826478e-05	0.0643197	0.151242	0.0995251	0.0562799	-0.0432451
TLN2|Q9Y4G6	15.6973	3.41928687993786e-06	3.09784788576906e-06	0.202843	0.0032237	0.118701	0.0416807	-0.0770201
MYH9|P35579	2.88888	0.063543	0.660936	0.0547614	0.217729	-0.0270232	-0.0812272	-0.054204
DMXL2|Q8TDJ6	24.6428	1.6607176921286e-08	9.87997927914819e-09	0.000102024	0.139649	0.19351	0.13801	-0.0555003
FASN|P49327	12.4197	3.1506672401546e-05	2.04875903833113e-05	0.127521	0.026722	-0.159658	-0.0706773	0.088981
NEFM|P07197	7.82338	0.000968973	0.00434907	0.00205901	0.817439	-0.337548	-0.401211	-0.0636624
TLN1|Q9Y490	22.1788	6.56210833729541e-08	1.8382322297672e-07	4.91704585525721e-06	0.953248	-0.252892	-0.24045	0.0124415
UBR4|Q5T4S7	4.64067	0.0134346	0.0489274	0.0165009	0.758058	-0.0335544	-0.043768	-0.0102135
MYO5A|Q9Y4I1	16.7306	1.755208790639e-06	1.08246613380603e-05	1.72143121016655e-05	0.920388	0.0980043	0.1057	0.0076962
ATP1A3|P13637	6.84265	0.0021255	0.00183691	0.473538	0.0740826	0.120878	0.0435295	-0.0773484
PRKDC|P78527	5.67199	0.00558391	0.00478807	0.0578464	0.778923	-0.0683893	-0.0538796	0.0145097
ATP1A1|P05023	10.9559	8.99021906626026e-05	9.69111427207014e-05	0.437573	0.0100535	0.137308	0.0417255	-0.0955828
UBA1|P22314	23.3235	3.4383853601703e-08	7.35174822352747e-07	0.999921	1.57352392149424e-06	-0.0940977	-0.000214054	0.0938836
ATP1A2|P50993	7.89369	0.000916638	0.00165165	0.852019	0.0126983	0.114289	0.0187558	-0.0955329
DNM1|Q05193	13.4915	1.49608498475167e-05	4.06886650660132e-05	0.000199777	0.999997	0.108564	0.108513	-5.13365e-05
FLNA|P21333	7.62012	0.00113834	0.00426128	0.00269942	0.869368	-0.249746	-0.288892	-0.039146
AHNAK2|Q8IVF2	0.872622	0.423177	0.695404	0.889627	0.410853	0.0448959	-0.0281056	-0.0730015
VPS13C|Q709C8	2.48582	0.0919397	0.324521	0.0790092	0.60553	-0.0397673	-0.0670282	-0.0272609
ADD2|P35612	16.2758	2.34954030692561e-06	3.19313015326728e-05	1.00685152227831e-05	0.682693	0.132326	0.156076	0.0237502
SYN1|P17600	6.69465	0.0023974	0.00629919	0.00632806	0.943076	0.12589	0.139181	0.0132917
DPYSL2|Q16555	8.46216	0.000587351	0.482734	0.000570102	0.00755057	0.022619	0.0857931	0.0631741
USP9X|Q93008	1.28298	0.284829	0.482538	0.938916	0.306299	0.0169925	-0.00548973	-0.0224823
MYO18A|Q92614	1.48358	0.235162	0.719294	0.207511	0.52594	0.00949125	0.0232336	0.0137424
TUBB4A|P04350	7.66124	0.00110176	0.117742	0.00068645	0.0726457	0.0495778	0.106583	0.0570052
SPTB|P11277	5.20291	0.00829766	0.373612	0.180741	0.00573618	-0.0574896	0.0844551	0.141945
GFAP|P14136	32.2579	3.4223413856587e-10	5.08339892402176e-09	1.24734419459926e-08	0.879155	-1.07568	-1.15124	-0.0755617
TUBB4B|P68371	23.1779	3.73002214175373e-08	1.76474740842814e-06	1.60690962869303e-07	0.429351	0.122706	0.151004	0.028298
APOB|P04114	6.33131	0.00322848	0.00429711	0.790953	0.0381893	-0.596442	-0.129755	0.466688
LRPPRC|P42704	14.1524	9.53910736542058e-06	7.06473542699815e-06	0.154224	0.00953629	0.253559	0.100766	-0.152793
ACTN1|P12814	38.9454	1.6484952116647e-11	6.25844196220855e-08	7.94299267059539e-06	0.0123309	0.414267	0.270519	-0.143749
ITPR1|Q14643	3.31585	0.0431799	0.189942	0.778361	0.0468011	0.0495656	-0.0209848	-0.0705505
TUBB2A|Q13885	40.1771	9.74067372489362e-12	8.37014561907092e-08	2.69398592735591e-07	0.999722	0.195229	0.195784	0.000554709
SPTBN4|Q9H254	0.410107	0.665456	0.948785	0.839384	0.640405	0.00657207	-0.0132835	-0.0198555
AP2A1|O95782	35.3764	8.00171626040951e-11	8.86491227479238e-08	6.05955959409599e-07	0.237197	0.190862	0.151418	-0.039444
MAP6|Q96JE9	25.1653	1.25097204996515e-08	2.92014979974553e-08	2.15558293115148e-06	0.862354	0.178429	0.164079	-0.0143499
TUBB2B|Q9BVA1	4.0546	0.0223905	0.286627	0.0164447	0.265786	-0.109346	-0.225801	-0.116455
PI4KA|P42356	25.2495	1.19543543506428e-08	3.07209207983661e-06	0.553876	8.66429609169828e-08	0.109873	-0.0232261	-0.133099
KIF21A|Q7Z4S6	7.06342	0.00177774	0.00165794	0.0237547	0.808286	0.0690699	0.0568507	-0.0122192
CNTN1|Q12860	16.65	1.8479660577183e-06	6.45505614675912e-05	4.18938096558019e-06	0.410816	0.118748	0.152866	0.0341177
NBEA|Q8NFP9	16.3016	2.31089608903871e-06	0.000604501	1.90311975822866e-06	0.0894675	0.0802552	0.125265	0.0450094
HSP90AA1|P07900	1.6441	0.201913	0.354266	0.960109	0.239992	-0.0676806	0.0146748	0.0823553
HSPG2|P98160	5.62848	0.00579158	0.160555	0.0039479	0.180932	-0.104823	-0.209423	-0.1046
ACACA|Q13085	5.56908	0.00608808	0.0287812	0.925046	0.0125058	0.081074	-0.0128226	-0.0938966
NEFL|P07196	8.61413	0.000522049	0.00227449	0.00135838	0.851735	-0.364001	-0.421501	-0.0575009
TUBA1A|Q71U36	21.8824	7.77527354548844e-08	1.53881506237408e-06	5.66506884736029e-07	0.666558	0.124567	0.144245	0.0196788
HSP90AB1|P08238	2.41833	0.0978513	0.166034	0.997404	0.161694	-0.0897969	0.00370922	0.0935061
NRCAM|Q92823	24.3518	1.9469431880201e-08	3.55016176456502e-08	4.58930221447496e-06	0.771794	0.205876	0.183786	-0.0220905
TUBB|P07437	11.7891	4.92722607256815e-05	0.103051	2.99617447039324e-05	0.0070062	0.0586068	0.15057	0.0919632
C3|P01024	11.2267	7.3845244985004e-05	0.000106846	0.588635	0.00507749	-0.631344	-0.154116	0.477228
PYGB|P11216	7.16491	0.00163816	0.00183599	0.0155482	0.908303	-0.153406	-0.135019	0.0183869
HSPH1|Q92598	3.75949	0.0290561	0.454623	0.0223811	0.193631	0.0503747	0.126171	0.075796
VCP|P55072	33.9044	1.57481897994317e-10	7.61152982960152e-09	0.00745036	9.12841360216632e-05	-0.140478	-0.0599061	0.0805717
ACO2|Q99798	11.5129	6.00623724190049e-05	3.61323901538757e-05	0.0998749	0.0529003	0.17244	0.0836203	-0.0888194
TUBA4A|P68366	20.4538	1.78642393610068e-07	1.42646002532221e-06	2.53346058365356e-06	0.908788	0.148148	0.159436	0.0112876
AP2B1|P63010	25.6663	9.55808937377025e-09	1.05914285120079e-08	8.74976843456832e-06	0.471973	0.180956	0.149223	-0.0317327
SACS|Q9NZJ4	8.03022	0.000823205	0.00868848	0.00100791	0.529227	-0.150721	-0.205409	-0.0546877
EPB41L1|Q9H4G0	3.52135	0.0359171	0.217064	0.0290656	0.472228	0.0434621	0.0746879	0.0312257
SYNJ1|O43426	32.2538	3.42910640036327e-10	1.20174294376584e-06	1.12617087322242e-07	0.862793	0.194571	0.180729	-0.0138422
NFASC|O94856	3.17381	0.0490744	0.600595	0.0408704	0.203175	0.0272376	0.0775661	0.0503285
ACTN4|O43707	59.4598	7.21986864867433e-15	3.79651044210014e-10	3.36143727663885e-06	4.09820520569371e-05	0.27772	0.152917	-0.124803
ATP5F1B|P06576	13.3338	1.66743806924353e-05	9.61955631806344e-06	0.0674199	0.0360134	0.156178	0.0764129	-0.0797652
TNR|Q92752	12.967	2.14889283826698e-05	0.00175899	1.96072491701615e-05	0.181039	0.11416	0.172589	0.0584293
RTN4|Q9NQC3	23.0756	3.95005124693085e-08	1.23525953132919e-07	2.92539554225257e-06	0.967372	0.198804	0.190797	-0.00800605
DCTN1|Q14203	2.00138	0.144221	0.980148	0.254239	0.148889	-0.00279871	0.0259456	0.0287443
MYH14|Q7Z406	20.9328	1.34805937670544e-07	3.77606156853894e-06	6.46551611693802e-07	0.54471	-0.227758	-0.273846	-0.0460886
EPB41L3|Q9Y2J2	22.5254	5.38751235152254e-08	5.23168792732065e-08	3.72997355849725e-05	0.453983	0.176995	0.14314	-0.0338556
HSPA4|P34932	3.60511	0.0333307	0.0763857	0.0449659	0.883286	0.055067	0.0672555	0.0121884
MYH11|P35749	1.10809	0.336962	0.894357	0.595689	0.308198	0.0521651	-0.124818	-0.176983
CKB|P12277	2.06182	0.136291	0.137287	0.875023	0.375177	-0.0456681	-0.0128493	0.0328188
CKAP5|Q14008	9.18867	0.000335758	0.972183	0.00109654	0.000946109	0.00260766	0.048041	0.0454333
ATP2B4|P23634	1.9883	0.145998	0.376891	0.844701	0.149454	-0.0565749	0.025808	0.0823829
HK1|P19367	23.0198	4.07591893330785e-08	2.09055681876791e-07	1.48782165487749e-06	0.99646	0.15926	0.161403	0.0021428
GAPDH|P04406	25.0511	1.33060842256095e-08	1.05942843386941e-08	2.82083211332607e-05	0.288337	-0.13522	-0.104546	0.0306741
ATP2B2|Q01814	36.8874	4.05714089395782e-11	1.05511336198436e-08	0.0389997	4.27374520994839e-06	0.191323	0.063838	-0.127485
ATP2A2|P16615	34.5028	1.19364630400498e-10	8.55379539488423e-09	0.00024653	0.0024061	0.204017	0.11474	-0.0892774
ALB|P02768	0.941111	0.395972	0.443772	0.993179	0.539151	-0.14147	-0.0142431	0.127227
VPS13D|Q5THJ4	11.8486	4.72219299908597e-05	0.000742177	0.888587	0.000217234	0.0602665	-0.00794167	-0.0682082
VPS13A|Q96RL7	9.9393	0.000190475	0.000110112	0.060559	0.168916	0.102428	0.0589944	-0.0434334
MTOR|P42345	6.58612	0.00261948	0.0230087	0.804537	0.00454862	0.0553765	-0.0141807	-0.0695572
TUBB3|Q13509	33.77	1.67651233949682e-10	6.54549258678348e-07	4.81780354499861e-08	0.911276	0.193778	0.183035	-0.010743
NSF|P46459	11.5938	5.66687971908726e-05	4.79547135200376e-05	0.00383997	0.614152	0.103635	0.0820783	-0.0215563
CEP170B|Q9Y4F5	43.3506	2.61800995332091e-12	3.27622726018307e-08	1.85831631194233e-08	0.33382	0.268011	0.224009	-0.0440027
HSPA8|P11142	6.33897	0.00320821	0.0398873	0.00279287	0.404206	0.0562599	0.086364	0.0301041
HTT|P42858	7.2835	0.0014893	0.00121928	0.0296316	0.698055	0.0937181	0.0727031	-0.021015
TRIO|O75962	17.774	9.08613469674597e-07	2.73371051429105e-05	2.66690240369183e-06	0.470975	0.117838	0.147392	0.0295532
ADD1|P35611	1.13612	0.327984	0.728554	0.294991	0.65665	0.0186459	0.0408766	0.0222306
STXBP1|P61764	41.9536	4.63488977789103e-12	1.82784539536662e-07	4.68310159540408e-08	0.259446	0.268856	0.219232	-0.0496237
ATP6V1B2|P21281	16.3403	2.25393066338345e-06	8.58936485503836e-06	3.5829342526883e-05	0.993489	0.116822	0.119362	0.00254081
CADPS|Q9ULU8	21.6387	8.94593704824631e-08	4.23235321234117e-08	0.00566525	0.0141092	0.16771	0.0911405	-0.0765692
MADD|Q8WXG6	11.3562	6.72427638071384e-05	3.79017902304435e-05	0.0598641	0.0949058	0.147442	0.0796815	-0.0677602
UTRN|P46939	24.7695	1.55005348017345e-08	2.31377373371977e-07	2.1893804802442e-07	0.79572	-0.289071	-0.320503	-0.0314314
PLCB1|Q9NQ66	33.5598	1.84949702362178e-10	7.11989964637914e-07	1.73859057882586e-05	0.0347204	0.324118	0.219059	-0.105059
FLNB|O75369	23.0784	3.94389933796172e-08	4.94139215101441e-08	1.61371234727037e-05	0.597593	-0.255195	-0.215983	0.0392128
CAND1|Q86VP6	0.145469	0.864926	0.929752	0.987736	0.865743	-0.00813693	0.0037022	0.0118391
SBF1|O95248	10.8586	9.65269986627404e-05	0.000120914	0.00221329	0.874208	0.0995999	0.0881143	-0.0114856
DNM1L|O00429	44.391	1.72305875780368e-12	3.74337308647519e-08	1.51837328821181e-07	0.0641104	0.231838	0.172542	-0.0592965
MYCBP2|O75592	2.00956	0.14312	0.183995	0.987589	0.268962	0.0432847	0.00404125	-0.0392434
KIF1A|Q12756	17.6687	9.70408738673342e-07	0.000475707	0.242682	1.52774100337094e-06	0.111802	-0.0499549	-0.161757
OPA1|O60313	11.1645	7.72512206340115e-05	9.04195839385169e-05	0.0021972	0.834985	0.111664	0.0970196	-0.0146444
OXR1|Q8N573	19.143	3.91418967785894e-07	6.57452178598472e-06	2.20599237377161e-06	0.671675	0.179822	0.210049	0.0302274
NF1|P21359	29.4335	1.36166465501172e-09	3.03587485929784e-09	2.45757841516037e-05	0.0934939	0.197928	0.140721	-0.0572068
CYFIP2|Q96F07	18.6277	5.35916079892226e-07	3.33278157405026e-07	0.000684345	0.23225	0.151502	0.108662	-0.04284
AGL|P35573	0.754087	0.47492	0.441729	0.810839	0.858684	0.0586259	0.0326444	-0.0259815
ITSN1|Q15811	15.634	3.56367669956967e-06	1.12709284494361e-05	6.22632370536058e-05	0.999896	0.0893904	0.0896389	0.000248547
CNP|P09543	7.57008	0.00118456	0.000740395	0.107632	0.269812	-0.373162	-0.218289	0.154873
PTPRS|Q13332	8.99962	0.000387958	0.000440621	0.00627829	0.871921	0.105921	0.0924243	-0.0134971
TUBA1C|Q9BQE3	30.7542	7.08143200686972e-10	1.27953579176499e-07	4.62276453931592e-07	0.210132	0.110069	0.140997	0.0309281
PKM|P14618	4.37997	0.0168434	0.0130745	0.463577	0.269394	-0.0464433	-0.0208529	0.0255904
HERC1|Q15751	0.210744	0.810588	0.798529	0.967977	0.931343	-0.0148272	-0.00622548	0.0086017
IPO5|O00410	7.8706	0.000933498	0.00107896	0.0104084	0.905836	0.075779	0.0669809	-0.00879816
EPRS1|P07814	4.04724	0.0225359	0.0205484	0.665028	0.195925	0.051417	0.0177828	-0.0336342
AP2A2|O94973	15.5616	3.73645383274673e-06	4.51735527451369e-06	0.000314089	0.746431	0.153374	0.131717	-0.0216573
GDI1|P31150	4.29888	0.0180773	0.473992	0.0141149	0.127691	0.0124433	0.0340857	0.0216424
SPTA1|P02549	11.5802	5.72262454192358e-05	0.0113824	0.228341	5.33499909601831e-05	-0.328107	0.2022	0.530307
A2M|P01023	2.52239	0.0888924	0.128109	0.992924	0.182812	-0.242704	-0.0154506	0.227253
HECTD4|Q9Y4D8	2.64423	0.079471	0.0872697	0.17622	0.987128	0.0323837	0.0300049	-0.00237879
PLXNA1|Q9UIW2	24.7224	1.59030208598203e-08	1.61741354753886e-08	1.5194794450113e-05	0.438972	0.318201	0.258791	-0.05941
PRUNE2|Q8WUY3	1.5098	0.229367	0.200264	0.605337	0.79097	0.0666031	0.0406915	-0.0259116
NEFH|P12036	9.527	0.000259704	0.0018803	0.000540188	0.712215	-0.512562	-0.628506	-0.115944
ARHGAP35|Q9NRY4	2.32352	0.106826	0.102116	0.81279	0.369478	0.0392282	0.0128009	-0.0264272
GOLGB1|Q14789	2.21815	0.117806	0.69872	0.437342	0.0973854	0.0190033	-0.0320826	-0.051086
ACTN2|P35609	41.5845	5.39988760844516e-12	7.55074787177751e-08	1.2091855883245e-07	0.153802	0.620858	0.485605	-0.135252
MAPT|P10636	93.826	4.71672139215754e-19	5.66501219660212e-09	1.835342431484e-07	0.0590762	-0.851331	-0.696737	0.154594
DNM3|Q9UQ16	28.1166	2.65208864466591e-09	1.6122400038492e-07	2.12662923885221e-05	0.151633	0.143825	0.105914	-0.0379114
VCL|P18206	13.4822	1.50572929471179e-05	0.000260065	3.3934405392122e-05	0.543015	-0.183137	-0.230781	-0.0476441
PC|P11498	0.57951	0.563329	0.785421	0.536589	0.87031	-0.023467	-0.0418383	-0.0183714
PTPRD|P23468	4.66489	0.0131565	0.0100034	0.14408	0.652033	0.0646858	0.0451671	-0.0195186
OGDH|Q02218	8.54938	0.000548902	0.00193875	0.992118	0.00406604	0.0872744	0.00322433	-0.08405
ENO1|P06733	37.1053	3.68329690836887e-11	3.95080752248994e-09	1.61373119200725e-07	0.350669	-0.170977	-0.141408	0.0295692
WDR7|Q9Y4E6	27.2777	4.08796347154752e-09	7.43973819666238e-07	0.000117542	0.055072	0.178542	0.119248	-0.0592935
ENO2|P09104	21.8884	7.74848888242072e-08	0.000544779	0.0479067	6.87072239102804e-08	0.143399	-0.0964211	-0.23982
GPI|P06744	3.51111	0.0362473	0.0676469	0.999654	0.0844118	-0.0525784	-0.000641337	0.051937
ALDH1L1|O75891	16.4498	2.100791406966e-06	3.8698268352455e-05	7.25802176348989e-06	0.590423	-0.328241	-0.398349	-0.0701081
ANXA6|P08133	1.57379	0.215835	0.97106	0.245056	0.293061	-0.00835982	-0.0649116	-0.0565517
AP1B1|Q10567	15.8041	3.18923958158036e-06	2.19146053204167e-06	0.00133204	0.350914	0.103562	0.076649	-0.0269133
ATP2B1|P20020	32.6236	2.87530614541248e-10	2.53189997761418e-07	6.59672322131932e-05	0.0153053	0.188496	0.11907	-0.0694264
HSPD1|P10809	5.89605	0.00463	0.00412484	0.544591	0.0986867	0.0954684	0.0334246	-0.0620438
KIAA1109|Q2LD37	2.29002	0.110197	0.103387	0.795819	0.390235	-0.0509205	-0.0174952	0.0334253
CLASP2|O75122	11.9062	4.53221185851381e-05	4.89890302594054e-05	0.00186552	0.77304	0.0843174	0.0715872	-0.0127302
HSPA1B|P0DMV9	6.2154	0.00355231	0.00709627	0.952098	0.0223639	-0.172818	-0.0181076	0.15471
PLXNA4|Q9HCM2	34.8706	1.00800065979312e-10	1.93149198859883e-08	0.000133429	0.00377243	0.249334	0.14541	-0.103924
AARS1|P49588	5.98032	0.00431637	0.00288145	0.194724	0.312342	-0.0597303	-0.0334799	0.0262504
ATP6V1A|P38606	13.7602	1.24494389991893e-05	3.60141378772383e-05	0.000162863	0.999545	0.118191	0.118926	0.000734606
KALRN|O60229	29.177	1.54862638542623e-09	1.87007887038939e-08	1.04564252328965e-05	0.18265	0.285071	0.214949	-0.0701224
C4B; C4B_2|P0C0L5	27.4	3.83661941267929e-09	4.05390820073988e-08	0.00221398	0.00385796	-1.1219	-0.594893	0.527006
RAPGEF2|Q9Y4G8	35.8132	6.56468833124228e-11	7.25886816210775e-08	1.1612950462233e-07	0.0518625	0.169659	0.234744	0.0650849
ATP2B3|Q16720	7.26106	0.00151636	0.00195566	0.723385	0.0277729	0.0840937	0.0199555	-0.0641382
C4A|P0C0L4	26.1295	7.46870690549823e-09	6.38650032858123e-09	1.56325482435493e-05	0.311452	-1.45674	-1.14285	0.313892
GLS|O94925	14.9481	5.59845533311146e-06	3.53532005437085e-06	0.00262959	0.296359	0.21156	0.150803	-0.0607574
EPB41L2|O43491	2.07991	0.134007	0.296498	0.131142	0.796955	-0.084534	-0.121894	-0.0373599
CTNND2|Q9UQB3	1.80138	0.174032	0.269007	0.99457	0.245216	0.0442598	-0.00311019	-0.04737
HSPA4L|O95757	7.40757	0.00134847	0.000901816	0.0596344	0.449814	0.114492	0.0769913	-0.037501
CTNNA2|P26232	0.853305	0.431194	0.998039	0.49119	0.47757	-0.00143361	-0.0304036	-0.02897
STX1B|P61266	25.6008	9.89908622183582e-09	7.59313256715188e-09	2.66442718305226e-05	0.259053	0.198103	0.15179	-0.0463132
NCKAP1|Q9Y2A7	13.4565	1.53249837444887e-05	2.20504804798738e-05	0.000542098	0.8776	0.116944	0.104957	-0.0119865
CNTNAP1|P78357	0.999121	0.374346	0.817006	0.721666	0.340713	-0.0249189	0.0350624	0.0599813
DCLK1|O15075	21.9358	7.54069395567883e-08	1.81505423690886e-07	6.90874472430991e-06	0.917076	0.202695	0.189289	-0.0134067
BASP1|P80723	19.5412	3.07750636378381e-07	1.99780189091836e-06	4.7094330096753e-06	0.943367	0.251353	0.266539	0.0151868
ACTB|P60709	1.82068	0.170896	0.32598	0.17235	0.846527	0.0210173	0.0293085	0.00829117
PYGM|P11217	4.76187	0.0121011	0.0855769	0.010691	0.504843	-0.156218	-0.239799	-0.0835813
EEF2|P13639	6.30198	0.00330742	0.955087	0.0156244	0.00400974	-0.00739522	0.0811794	0.0885746
COL6A3|P12111	2.86589	0.0648885	0.279617	0.0544886	0.552874	-0.222766	-0.378652	-0.155886
LAMA2|P24043	7.2223	0.0015643	0.0024948	0.00860641	0.995417	-0.196692	-0.191399	0.00529323
HNRNPM|P52272	5.35475	0.00729494	0.0748384	0.654292	0.0082561	-0.0572379	0.025044	0.0822818
USP7|Q93009	37.1798	3.56381836473425e-11	3.55943352394539e-07	4.84176106985146e-08	0.614888	0.127213	0.112096	-0.0151175
GANAB|Q14697	1.55353	0.220027	0.207849	0.434296	0.941005	0.0273914	0.0219089	-0.00548252
NUMA1|Q14980	9.73279	0.000222382	0.000131061	0.0438575	0.239991	-0.186465	-0.115082	0.0713827
NDUFS1|P28331	25.2026	1.22609132725048e-08	5.53970791461467e-09	0.000878802	0.0206676	0.284089	0.169907	-0.114182
AKAP9|Q99996	1.29094	0.282665	0.993937	0.394015	0.295317	-0.00253876	0.0350885	0.0376272
HADHA|P40939	9.0724	0.000366934	0.0218566	0.000255387	0.159896	-0.0997911	-0.169765	-0.0699739
PFKP|Q01813	10.1248	0.000165847	0.000288184	0.00180766	0.982721	0.214207	0.204781	-0.00942549
PRPF8|Q6P2Q9	1.45107	0.242559	0.281647	0.332029	0.998901	-0.0329822	-0.0339733	-0.000991093
ABR|Q12979	10.5801	0.000118401	7.1756417465596e-05	0.111521	0.071305	0.176615	0.0870106	-0.0896044
VIM|P08670	20.954	1.33146988403453e-07	2.96517347231351e-07	1.15367931989852e-05	0.906514	-0.657744	-0.610436	0.0473073
PFKM|P08237	4.29187	0.0181881	0.0152401	0.564468	0.218987	0.070163	0.02765	-0.042513
ALDOA|P04075	5.23841	0.00805113	0.0511797	0.0080343	0.57367	0.0533002	0.076531	0.0232307
OGDHL|Q9ULD0	12.6814	2.62225981179216e-05	5.48950113654634e-05	0.704986	0.00158743	0.15205	0.0288595	-0.123191
ATP5F1A|P25705	9.84378	0.0002046	0.000121178	0.0955976	0.115238	0.147736	0.0779772	-0.0697588
INA|Q16352	0.124715	0.88298	0.935803	0.877505	0.981138	-0.0215437	-0.0334649	-0.0119212
SEPTIN7|Q16181	30.7637	7.04846405350207e-10	3.17515587855193e-08	0.00107766	0.00222923	0.113347	0.0603938	-0.0529531
DPYSL3|Q14195	4.402	0.0165236	0.0245083	0.93544	0.0736229	-0.171005	-0.0244404	0.146564
NCAM1|P13591	4.8704	0.0110231	0.497844	0.00890059	0.0809809	0.0319443	0.0957987	0.0638543
ROCK2|O75116	29.7195	1.18040720913186e-09	1.23416999312395e-07	0.000105108	0.0270468	0.18628	0.119805	-0.0664752
PACSIN1|Q9BY11	21.4359	1.00584294215803e-07	2.2741430172335e-07	9.3178003287564e-06	0.904601	0.254593	0.236294	-0.0182987
KTN1|Q86UP2	5.57587	0.00605339	0.0401541	0.00625888	0.576832	-0.0831186	-0.117692	-0.034573
IQGAP1|P46940	18.9333	4.44619318202999e-07	7.227574815305e-07	4.48323593384981e-05	0.820858	-0.306055	-0.273552	0.0325029
PTPRZ1|P23471	2.99299	0.0578037	0.992732	0.0897096	0.0823703	0.00304159	0.062707	0.0596654
SGIP1|Q9BQI5	47.8279	4.50638312166993e-13	1.60084728385353e-08	1.71129591608477e-08	0.134242	0.335664	0.26484	-0.0708246
CCT3|P49368	11.6542	5.4268223558222e-05	0.750282	0.000113989	0.000424173	0.0116079	0.0788875	0.0672796
SYN3|O14994	3.19253	0.0482523	0.0374734	0.44045	0.501732	0.113402	0.0611103	-0.0522915
SYNGAP1|Q96PV0	34.4707	1.21147206609557e-10	2.4423849226507e-08	2.79328174379589e-06	0.107796	0.333033	0.246517	-0.0865166
BIN1|O00499	4.43856	0.0160064	0.742138	0.0164618	0.0589486	0.0167534	0.0715107	0.0547573
AFDN|P55196	9.4203	0.000281547	0.000569969	0.00205453	0.999702	0.066804	0.0663999	-0.000404049
ATP6V0A1|Q93050	19.567	3.03015992578728e-07	4.10435121112052e-07	5.03837760842396e-05	0.717423	0.191954	0.166134	-0.0258194
NRXN1|Q9ULB1	0.701144	0.500103	0.529294	0.594562	0.999999	-0.0305108	-0.0304724	3.835097911635e-05
VDAC1|P21796	26.6777	5.59247757156637e-09	6.64715182896458e-09	5.18420083406301e-06	0.493539	0.172454	0.143638	-0.0288163
UBE2O|Q9C0C9	1.63238	0.204168	0.362567	0.206388	0.864762	0.0261176	0.03624	0.0101224
RTN1|Q16799	32.7977	2.64740611550958e-10	7.63373342316243e-09	5.17572396052657e-09	0.687553	0.221873	0.24892	0.0270466
DMXL1|Q9Y485	4.77788	0.0119354	0.00941385	0.473594	0.214872	0.0401688	0.0170851	-0.0230837
DHX9|Q08211	12.4357	3.11556528951107e-05	0.000555905	0.878392	0.000149482	-0.0786847	0.0106226	0.0893073
CADPS2|Q86UW7	31.7738	4.31664172552003e-10	1.5999092632697e-07	1.08833721365054e-05	0.085799	0.210365	0.150694	-0.0596709
ABAT|P80404	0.574058	0.566349	0.99471	0.668268	0.57107	0.00281033	-0.0272119	-0.0300222
CLASP1|Q7Z460	4.51703	0.0149522	0.0192303	0.0489017	0.992805	0.0583074	0.0558339	-0.00247344
GCN1|Q92616	3.82851	0.0273326	0.127364	0.0251592	0.603572	-0.0591107	-0.088865	-0.0297542
SNRNP200|O75643	3.09151	0.0528647	0.0424285	0.293657	0.718383	-0.0551154	-0.0372173	0.017898
UGP2|Q16851	19.0967	4.02579977045199e-07	2.25125059594156e-07	0.000984815	0.155801	-0.201164	-0.137784	0.0633799
CNTNAP2|Q9UHC6	12.2274	3.60855811920005e-05	2.98681613162266e-05	0.248422	0.0125827	0.13758	0.0508194	-0.086761
SRCIN1|Q9C0H9	2.96676	0.0591969	0.216947	0.0531357	0.636939	0.0300456	0.0467282	0.0166826
RANBP2|P49792	19.7114	2.77845248321025e-07	9.80791344695753e-07	0.665355	5.75735566565871e-05	-0.0827061	-0.0137255	0.0689806
TRIM2|Q9C040	8.66986	0.000500025	0.000915815	0.82365	0.00906714	-0.0683848	-0.011755	0.0566298
PPP3CA|Q08209	6.50797	0.00279247	0.00202948	0.0642549	0.579864	0.0956021	0.0679499	-0.0276522
GAP43|P17677	21.0236	1.27841244571855e-07	2.61596894512994e-06	8.02012957268339e-07	0.642254	0.239238	0.279757	0.0405197
NRXN3|Q9Y4C0	6.85401	0.00210599	0.00235702	0.6601	0.0420903	0.0944222	0.0258383	-0.068584
SHANK3|Q9BYB0	30.77	7.02686149928642e-10	3.60543398919365e-07	4.14109854018907e-06	0.21934	0.35029	0.270873	-0.0794172
PRKCA|P17252	17.5045	1.07558327920782e-06	0.00121016	6.47753521931804e-07	0.0268027	-0.0772436	-0.134042	-0.0567985
SYN2|Q92777	3.54362	0.0352098	0.727645	0.0332694	0.117036	0.0382063	0.142725	0.104519
GLUD1|P00367	7.3093	0.00145881	0.00915301	0.933467	0.00408759	-0.124735	0.0159365	0.140671
CRMP1|Q14194	15.3767	4.21814684345467e-06	0.000118685	9.17308881098755e-06	0.44407	0.183417	0.235696	0.0522792
L1CAM|P32004	5.42546	0.00687156	0.110824	0.00503277	0.287538	0.093313	0.16519	0.0718773
USP5|P45974	4.32479	0.0176731	0.104918	0.764244	0.0211012	-0.0321398	0.0120272	0.044167
SNAP91|O60641	21.8199	8.05980343669064e-08	9.91637779668153e-08	2.66488091892336e-05	0.613723	0.178895	0.151375	-0.0275204
ARFGEF2|Q9Y6D5	5.39622	0.00704345	0.00513063	0.115611	0.584087	0.0576017	0.0394893	-0.0181124
AGRN|O00468	27.9949	2.82287222539285e-09	5.66521951239629e-07	7.89500431697121e-09	0.181201	-0.22282	-0.292758	-0.0699388
ANKFY1|Q9P2R3	23.3232	3.43886088919565e-08	9.26845026283374e-08	3.36465826389354e-06	0.93199	-0.092434	-0.0870713	0.00536271
DLG4|P78352	28.4793	2.20391059400994e-09	5.80736278805e-07	4.11744857701235e-05	0.0848556	0.265946	0.186261	-0.0796854
HSPA12A|O43301	6.51497	0.00277651	0.00186135	0.229343	0.210849	0.0989465	0.0504467	-0.0484998
UGGT1|Q9NYU2	9.9494	0.000189042	0.00013896	0.0120205	0.531789	0.0821535	0.0613243	-0.0208292
GARS1|P41250	3.84704	0.0268881	0.0521596	0.999101	0.0687075	-0.0621134	-0.00116313	0.0609503
CDC42BPB|Q9Y5S2	1.43486	0.246337	0.999993	0.324099	0.277763	-6.91736e-05	-0.0311024	-0.0310332
LRP1B|Q9NZR2	2.84911	0.0658884	0.068288	0.846223	0.25154	-0.0813597	-0.0218702	0.0594895
VWF|P04275	5.08976	0.00913682	0.282348	0.260601	0.00654118	0.155145	-0.177112	-0.332256
NCAM2|O15394	8.58108	0.000535582	0.000362501	0.217351	0.0855936	-0.165959	-0.075536	0.0904234
TUBA8|Q9NY65	13.1245	1.92664891555046e-05	0.000247477	5.06457418566475e-05	0.627227	0.182501	0.223791	0.0412902
IQSEC1|Q6DN90	16.0886	2.65156236301535e-06	2.49586121137124e-06	0.000455091	0.577297	0.12625	0.102459	-0.023791
PDE2A|O00408	2.07099	0.135128	0.113334	0.488534	0.742182	0.0895172	0.0559436	-0.0335735
IQSEC2|Q5JU85	19.0723	4.08578773227099e-07	4.58034299599674e-07	9.27902369906031e-05	0.619137	0.171713	0.143784	-0.0279285
NCDN|Q9UBB6	0.544188	0.583198	0.593896	0.97828	0.745466	0.0343959	0.00777002	-0.0266258
LAMB2|P55268	16.8859	1.58992037399381e-06	8.49927593005173e-06	1.87899629930932e-05	0.952129	-0.282434	-0.299265	-0.0168315
ARHGAP5|Q13017	5.9602	0.00438918	0.0610058	0.00350627	0.353659	-0.049583	-0.0802611	-0.030678
ALDOC|P09972	3.16881	0.0492967	0.696402	0.0441895	0.164863	-0.0240156	-0.0802446	-0.056229
ANK1|P16157	6.10143	0.00390355	0.00481114	0.761292	0.0476535	-0.197407	-0.0468726	0.150534
KIF5C|O60282	17.5685	1.0332282865817e-06	5.86018223835971e-07	0.0390257	0.0104238	0.169953	0.0800482	-0.0899046
HSPA9|P38646	3.58488	0.0339372	0.0271463	0.526143	0.344587	0.0825878	0.0373925	-0.0451954
CACNA2D1|P54289	18.0922	7.45495065628599e-07	4.32327703858704e-07	0.00117275	0.190051	0.233312	0.162003	-0.071309
TOMM70|O94826	30.3246	8.74552528393685e-10	6.23001151848962e-07	1.37022596079506e-05	0.110264	0.163947	0.118895	-0.0450524
MINK1|Q8N4C8	9.87333	0.000200117	0.00011635	0.049901	0.204608	0.142851	0.0855426	-0.0573082
CCT5|P48643	12.97	2.14445737066302e-05	0.500104	3.02848145725676e-05	0.000409359	0.0181941	0.085989	0.0677949
ARFGEF3|Q5TH69	5.1528	0.00865898	0.00848965	0.663422	0.106854	0.0595088	0.0184661	-0.0410427
HYOU1|Q9Y4L1	10.5504	0.000121015	7.56906542912494e-05	0.131805	0.0603788	0.110563	0.0524383	-0.0581246
XRCC5|P13010	3.94536	0.0246514	0.0208662	0.591895	0.246098	-0.080582	-0.0317057	0.0488763
TKT|P29401	28.6726	1.99783184056153e-09	4.59457277463958e-08	7.92739172272849e-06	0.248327	-0.243035	-0.188388	0.0546469
CAMK2A|Q9UQM7	17.4186	1.13521897649483e-06	8.48204544223741e-06	1.03043833391547e-05	0.883455	0.249519	0.273169	0.0236496
NBAS|A2RRP1	1.56135	0.218399	0.489204	0.848497	0.215428	0.0313311	-0.0165177	-0.0478488
EEA1|Q15075	21.7348	8.46422205924176e-08	6.30963841175003e-08	0.000110559	0.302681	0.105104	0.0800821	-0.025022
IMMT|Q16891	20.8886	1.38335848121605e-07	6.65152630752175e-08	0.00178039	0.0529861	0.154677	0.0957747	-0.0589019
PGK1|P00558	2.22023	0.117579	0.165903	0.166248	0.980774	-0.0371766	-0.0410975	-0.00392096
PRKCE|Q02156	25.25	1.19516190107953e-08	3.36089698294018e-08	1.52027769706464e-06	0.921873	0.201171	0.189123	-0.0120483
PSMD2|Q13200	3.19516	0.0481381	0.0754203	0.0818429	0.980609	-0.0298694	-0.0324858	-0.0026164
PTPN11|Q06124	14.7895	6.22110435084532e-06	0.000105586	1.75575223483326e-05	0.579583	0.0622093	0.0765942	0.0143849
WDR47|O94967	10.4658	0.000128811	0.00012066	0.00485441	0.719784	0.0879095	0.0720254	-0.0158841
TNC|P24821	16.8388	1.63820802704707e-06	1.07184263120619e-06	0.00108084	0.295161	-1.01402	-0.738502	0.275513
ACLY|P53396	1.06863	0.350031	0.448735	0.385811	0.967613	-0.0427978	-0.0516912	-0.00889342
ALDH6A1|Q02252	0.428892	0.653244	0.932663	0.85029	0.626256	-0.0163619	0.0276315	0.0439934
CCT4|P50991	10.4316	0.000132099	0.0140188	8.8070315991895e-05	0.114365	0.0541682	0.0932277	0.0390595
PRKCG|P05129	3.22559	0.0468346	0.0361176	0.374946	0.570269	0.200295	0.117554	-0.0827412
SLC12A5|Q9H2X9	4.95786	0.0102269	0.00734076	0.16422	0.53997	0.113414	0.0736941	-0.0397198
PRKCB|P05771	8.77265	0.00046189	0.00378102	0.000759042	0.643719	0.100882	0.128683	0.027801
ATP6V1H|Q9UI12	14.0529	1.02036031522579e-05	9.49599585486904e-06	0.00106549	0.620439	0.143859	0.116838	-0.0270207
PLXNA2|O75051	5.88119	0.00468773	0.274557	0.00324315	0.0871709	0.0565406	0.137772	0.081231
PREP|P48147	28.9043	1.77678539900697e-09	7.95527475590049e-07	2.72720627281231e-06	0.428862	0.169008	0.139324	-0.0296835
TJP1|Q07157	2.97348	0.0588369	0.380024	0.0462301	0.393096	-0.0520431	-0.104859	-0.0528159
DLG2|Q15700	17.5633	1.03662680776093e-06	2.35069879364058e-05	3.62336083481463e-06	0.549157	0.135733	0.165795	0.0300629
CYFIP1|Q7L576	7.94229	0.000882183	0.000698317	0.0238694	0.650371	-0.105422	-0.0806916	0.0247308
SNAP25|P60880	33.0619	2.33668273158168e-10	1.90119774709383e-09	0.0021666	0.000469664	0.338175	0.164143	-0.174032
LONP1|P36776	5.71116	0.00540355	0.0238297	0.947164	0.0123285	0.0837906	-0.0107553	-0.0945459
CIT|O14578	6.83447	0.00213966	0.00303651	0.0124231	0.98414	0.140196	0.133024	-0.00717221
SLC4A10|Q6U841	52.5536	7.83180863311108e-14	7.85804077632064e-10	6.81790890824097e-05	1.82456018656962e-05	0.586626	0.291938	-0.294688
DMD|P11532	6.23823	0.00348597	0.00349768	0.0304789	0.875483	-0.110974	-0.0943537	0.0166207
CAMK2B|Q13554	7.26234	0.00151481	0.457393	0.0013141	0.0181218	0.0301378	0.103035	0.0728969
PTPRF|P10586	24.5636	1.73398443870002e-08	1.24644294885456e-08	4.74542942737743e-05	0.238273	0.197439	0.148951	-0.0484875
CASKIN1|Q8WXD9	37.8164	2.69264173649391e-11	5.74876423956305e-09	3.18937885790405e-06	0.0374039	0.300227	0.209405	-0.0908216
MICAL3|Q7RTP6	5.69041	0.00549836	0.0475182	0.00509623	0.488388	0.0757937	0.112882	0.0370886
CTNND1|O60716	23.4764	3.15735168809237e-08	1.76656337336212e-08	0.0172863	0.0021611	0.224951	0.103509	-0.121442
DIP2B|Q9P265	0.498131	0.610198	0.994005	0.641808	0.665333	-0.00296908	-0.0283342	-0.0253652
LMO7|Q8WWI1	31.9164	4.03045461347051e-10	9.67579665242632e-07	1.19125733955006e-06	0.349663	0.359394	0.292509	-0.0668849
UNC13A|Q9UPW8	21.785	8.22320007812123e-08	3.84597952374222e-08	0.00198728	0.0348435	0.204882	0.122921	-0.0819604
PLXNB2|O15031	13.5309	1.45626864952532e-05	6.59498173481987e-05	0.000106416	0.943066	-0.200627	-0.215316	-0.0146886
SPARCL1|Q14515	2.94779	0.0602264	0.0505515	0.61924	0.390403	0.137083	0.0592121	-0.0778712
TPR|P12270	9.70546	0.000227001	0.000133989	0.0908952	0.128412	-0.0778339	-0.0418173	0.0360166
TCP1|P17987	12.3155	3.39073081082778e-05	0.229518	2.71611050979281e-05	0.00191368	0.0280802	0.0908992	0.062819
DOCK9|Q9BZ29	5.57323	0.00606687	0.00659216	0.713255	0.0737967	-0.0629399	-0.0172144	0.0457255
SORBS1|Q9BX66	4.84076	0.0113073	0.00831058	0.152996	0.591098	0.115751	0.0778127	-0.0379381
HSPA2|P54652	21.8093	8.10910649257701e-08	3.966535977451e-08	0.00098498	0.0624627	-0.546035	-0.348437	0.197598
SND1|Q7KZF4	0.107569	0.89819	0.888535	0.964629	0.98328	-0.0106364	-0.00648893	0.00414744
GRIA2|P42262	35.0257	9.38927513099974e-11	8.07029242626969e-08	0.000135123	0.00353318	0.317174	0.184408	-0.132766
SYT1|P21579	23.0094	4.09968683027975e-08	5.89503733605667e-08	1.21743194846369e-05	0.677074	0.248024	0.214666	-0.0333585
WDFY3|Q8IZQ1	3.80171	0.0279889	0.705824	0.0262594	0.102068	-0.0104701	-0.0387223	-0.0282522
PPP1R7|Q15435	30.121	9.67084711199164e-10	7.39981316439027e-06	2.23805212584693e-07	0.896466	0.111348	0.104277	-0.00707026
ZZEF1|O43149	2.98461	0.058245	0.0590655	0.821617	0.246662	-0.0472285	-0.0133981	0.0338304
PTK2B|Q14289	18.443	6.00274477433903e-07	3.228733854721e-07	0.00161421	0.134366	0.298043	0.198802	-0.0992406
PTPN23|Q9H3S7	2.16365	0.123937	0.993023	0.209095	0.136031	-0.00195743	0.0328985	0.0348559
GDI2|P50395	13.436	1.55421414831677e-05	8.60246431722e-06	0.050182	0.0467281	-0.0925327	-0.0475496	0.0449832
RTN3|O95197	18.0677	7.56906857408181e-07	1.65296687015815e-06	3.7915737385541e-05	0.939306	0.196101	0.183932	-0.0121692
GOT2|P00505	4.96904	0.0101295	0.289851	0.269648	0.00729489	0.0691952	-0.078799	-0.147994
ADD3|Q9UEY8	6.56021	0.00267557	0.00663427	0.00723281	0.953579	-0.140192	-0.153596	-0.0134042
HNRNPA2B1|P22626	10.5017	0.000125444	0.0320172	0.155607	9.22751621856843e-05	-0.0550366	0.0440421	0.0990787
TOP2B|Q02880	6.89684	0.00203409	0.517558	0.00186544	0.0192379	-0.0514811	-0.186259	-0.134778
AAK1|Q2M2I8	24.0526	2.29467612752617e-08	1.10619619020369e-08	0.000496952	0.0503902	0.193162	0.123904	-0.0692587
KPNB1|Q14974	6.1086	0.00388043	0.0029035	0.0704698	0.623332	-0.0799961	-0.0577333	0.0222628
ECPAS|Q5VYK3	0.262325	0.770154	0.930834	0.935825	0.752285	0.00583757	-0.00621125	-0.0120488
SORL1|Q92673	1.76837	0.179533	0.187861	0.31609	0.98784	-0.0739089	-0.0674869	0.00642201
PPP2R1A|P30153	13.5688	1.41893507633044e-05	9.85445796841677e-06	0.00312826	0.40262	0.0868234	0.0641634	-0.02266
PREPL|Q4J6C6	8.01045	0.000836097	0.00142102	0.822337	0.0132118	-0.109563	-0.0196198	0.089943
HERC2|O95714	9.64233	0.000238052	0.000148561	0.0282937	0.344056	-0.104005	-0.0694211	0.0345838
EHD3|Q9NZN3	23.6729	2.83063454627752e-08	1.55255573675017e-06	1.16335288402603e-07	0.397421	0.150177	0.186169	0.0359913
SLC4A4|Q9Y6R1	7.98997	0.000849679	0.00273795	0.990794	0.00576911	0.181445	0.00748208	-0.173963
SLC25A12|O75746	6.26367	0.00341356	0.00227804	0.121509	0.411132	0.135578	0.084783	-0.0507947
BAIAP2|Q9UQB8	41.8409	4.8557951803328e-12	9.37138185388622e-08	2.85251985365775e-08	0.353065	0.366745	0.307053	-0.0596919
SCN2A|Q99250	24.0079	2.35185862957414e-08	9.86704776773095e-08	1.32410584885445e-06	0.996855	0.208026	0.205468	-0.0025572
FSCN1|Q16658	2.57977	0.0843196	0.733537	0.075971	0.233517	0.0178073	0.0581533	0.040346
IARS1|P41252	17.8932	8.43556651933103e-07	4.41023319086575e-07	0.00249379	0.116352	0.143736	0.0934363	-0.0502997
CCT7|Q99832	12.3966	3.20249198516471e-05	0.195933	2.40592924153349e-05	0.00223778	0.0284169	0.0878751	0.0594582
PFKL|P17858	2.14254	0.126399	0.184448	0.169041	0.97044	0.0493995	0.0560848	0.00668537
OGT|O15294	8.39838	0.000617221	0.000591825	0.477471	0.0324989	0.137405	0.0447901	-0.0926146
GPD2|P43304	0.340789	0.7126	0.70038	0.960147	0.876436	-0.0346258	-0.0129004	0.0217254
NDUFS2|O75306	24.7096	1.60143493559502e-08	7.60149332368343e-09	0.00466179	0.00517425	0.273136	0.141949	-0.131187
ADAM22|Q9P0K1	2.01735	0.14208	0.948362	0.28432	0.137057	0.0101747	-0.0555052	-0.0656798
CHL1|O00533	14.4846	7.62768840147857e-06	1.42641057386816e-05	0.000221605	0.946211	0.196003	0.183252	-0.0127509
MSN|P26038	32.203	3.51335853626616e-10	7.99166635915134e-07	1.93265944026244e-07	0.744963	-0.41555	-0.374097	0.0414531
MTHFD1|P11586	0.418403	0.660034	0.708422	0.70294	0.995437	-0.0421455	-0.0471448	-0.00499922
TUBB6|Q9BUF5	12.3257	3.3664146695503e-05	0.000540897	6.5902092872383e-05	0.535392	0.0832128	0.106322	0.0231092
GRIPAP1|Q4V328	12.7852	2.43883899816686e-05	3.89804480825928e-05	0.000605899	0.927503	0.116075	0.106746	-0.00932961
RAB3GAP2|Q9H2M9	37.9071	2.58786353874406e-11	8.11435063084047e-07	2.34286400280226e-08	0.727686	0.191244	0.172945	-0.0182997
LARS1|Q9P2J5	17.4193	1.13466401800597e-06	7.23449269157683e-07	0.0655673	0.00620562	0.136243	0.0590603	-0.0771825
ATP8A1|Q9Y2Q0	10.1395	0.000164042	0.000216683	0.590011	0.00893079	-0.22954	-0.0586113	0.170928
SCG2|P13521	26.81	5.21761123939016e-09	0.00518746	6.48876909184853e-07	5.58674634375533e-05	0.175983	0.435523	0.25954
UQCRC1|P31930	26.4163	6.41754547511201e-09	1.6352450643962e-06	0.00506549	0.00245193	0.231199	0.115391	-0.115808
PSMD1|Q99460	3.22477	0.0468693	0.0362421	0.423663	0.512758	-0.0329769	-0.0180962	0.0148806
MATR3|P43243	4.15011	0.0205896	0.430078	0.0156376	0.1594	0.0340212	0.0864229	0.0524017
NPEPPS|P55786	16.9788	1.49874042915282e-06	3.77356079395152e-06	0.617476	0.000253686	-0.111157	-0.0214193	0.0897379
GSN|P06396	32.9738	2.43592525636558e-10	1.6047683101222e-09	0.000134138	0.00723339	-0.463699	-0.278069	0.185631
KIF5B|P33176	8.71605	0.000482503	0.16268	0.000306841	0.0267006	-0.0284076	-0.0706475	-0.0422398
FARP1|Q9Y4F1	8.41321	0.000610139	0.000583897	0.0117803	0.789736	-0.177345	-0.147016	0.0303289
RPH3A|Q9Y2J0	66.7933	6.97691996902252e-16	1.66639266833112e-09	1.27494778068282e-08	0.00108264	0.793204	0.524587	-0.268616
RAP1GDS1|P52306	1.30644	0.2785	0.612311	0.248783	0.699829	-0.0244197	-0.0459165	-0.0214968
DOCK4|Q8N1I0	26.9671	4.80609392360286e-09	3.38860772775007e-09	0.0275135	0.00030952	0.204189	0.0828186	-0.121371
AMPH|P49418	3.75888	0.029072	0.0407189	0.0667192	0.999529	0.0619063	0.0626573	0.000751012
EPS15L1|Q9UBC2	34.6434	1.11885248407088e-10	8.18278736666035e-07	1.94401382103138e-07	0.510658	0.127624	0.109257	-0.0183677
HNRNPU|Q00839	12.999	2.10178271544909e-05	0.000146187	0.998337	0.000288839	-0.0946319	-0.00131418	0.0933178
FH|P07954	1.62807	0.205002	0.335358	0.977855	0.256417	0.0438536	-0.00686777	-0.0507213
HSP90B1|P14625	1.82821	0.169687	0.147594	0.472848	0.830559	0.0597872	0.0408822	-0.0189051
VCAN|P13611	26.4947	6.15749896337626e-09	2.76767336818949e-06	0.00136413	0.00862303	-0.652186	-0.366704	0.285482
SIPA1L1|O43166	21.7934	8.18346418885593e-08	3.9488734615567e-08	0.00744465	0.0101823	0.218464	0.114916	-0.103548
OGA|O60502	6.96768	0.0019207	0.00199866	0.605412	0.0464863	0.140049	0.0415313	-0.0985178
CCT2|P78371	14.2882	8.70372103348878e-06	0.234899	7.85673726177993e-06	0.000572324	0.0275014	0.0960682	0.0685668
CLIP1|P30622	11.8409	4.74842957322672e-05	7.99673670995871e-05	0.638671	0.0031015	-0.0596721	-0.0131422	0.0465299
TPP2|P29144	8.84434	0.000437082	0.000262258	0.0954865	0.176763	0.172925	0.0962062	-0.0767184
USP24|Q9UPU5	14.3666	8.2566616375251e-06	1.7898951606754e-05	0.65109	0.000813983	-0.067784	-0.0133665	0.0544175
CTNNB1|P35222	1.42222	0.249324	0.917248	0.251612	0.382026	-0.00846222	-0.037918	-0.0294558
TANC2|Q9HCD6	24.6498	1.65439934732018e-08	8.01813948569929e-09	0.000382054	0.0509704	0.164581	0.106387	-0.0581945
TP53BP1|Q12888	7.06634	0.00177355	0.204062	0.134885	0.00115108	-0.0601813	0.0750568	0.135238
CASK|O14936	2.93285	0.0610505	0.467237	0.0481676	0.325035	-0.0254159	-0.0574564	-0.0320405
PITRM1|Q5JRX3	4.03754	0.022729	0.316998	0.392392	0.0176095	0.275308	-0.27419	-0.549498
ARHGEF12|Q9NZN5	1.3507	0.266951	0.987656	0.310604	0.330978	-0.00302488	-0.0328567	-0.0298318
AP3D1|O14617	52.7871	7.20225798225216e-14	7.91818311388986e-10	3.41530800418433e-07	0.00289341	0.231782	0.15096	-0.0808218
DOCK1|Q14185	12.1443	3.82712831639648e-05	9.18269541538841e-05	0.000441121	0.99947	-0.201844	-0.200411	0.00143336
COPA|P53621	16.5053	2.02734269889204e-06	1.08086465655521e-06	0.0298967	0.0216299	-0.0691718	-0.0349421	0.0342297
CSE1L|P55060	3.6235	0.0327892	0.0794177	0.0425832	0.863569	-0.0532644	-0.0661876	-0.0129232
XPO1|O14980	6.85672	0.00210137	0.00490792	0.967339	0.0138877	-0.0607791	-0.00503342	0.0557457
ADGRL1|O94910	38.9244	1.66349296465898e-11	2.73040145839503e-07	2.4690932651783e-05	0.00452423	0.217879	0.133434	-0.0844449
GIT1|Q9Y2X7	5.20597	0.00827612	0.0157813	0.0204352	0.980449	0.0604281	0.0645571	0.00412899
ALDH5A1|P51649	5.08476	0.00917587	0.00679645	0.127503	0.610536	0.0984785	0.0679191	-0.0305594
ALDH2|P05091	0.0493014	0.951933	0.987721	0.947289	0.980145	-0.00577742	-0.0133848	-0.00760742
NNT|Q13423	28.8721	1.80590780370263e-09	1.78949183186716e-06	0.000841716	0.00566739	0.236842	0.132795	-0.104047
PPFIA3|O75145	20.7251	1.52263752936878e-07	8.38713651196699e-07	3.46202825307618e-06	0.980039	0.148126	0.153179	0.00505222
NAPB|Q9H115	4.2261	0.0192641	0.0390484	0.0340229	0.945895	0.0616997	0.0697805	0.00808072
DOCK3|Q8IZD9	24.6866	1.62158329116873e-08	3.85640097078088e-07	1.46454125049544e-07	0.650801	0.194903	0.224667	0.0297649
OXCT1|P55809	10.0839	0.000170984	0.00264844	0.000236484	0.481332	0.110179	0.148086	0.0379071
FRY|Q5TBA9	3.77902	0.0285573	0.0311605	0.0942901	0.967345	0.0565129	0.0509978	-0.00551502
SDHA|P31040	22.9047	4.3484345288801e-08	2.02333055865367e-08	0.00406652	0.0118777	0.182654	0.0998437	-0.0828103
DIP2C|Q9Y2E4	1.80152	0.174008	0.708719	0.544747	0.148208	-0.00922598	0.0135923	0.0228183
IPO7|O95373	5.08024	0.00921133	0.00703457	0.112341	0.659669	0.0546128	0.0390048	-0.0156081
CHGA|P10645	11.4825	6.13890506353583e-05	0.000993325	0.868968	0.000250947	-0.347433	0.0511241	0.398557
SLK|Q9H2G2	19.9858	2.35816048328122e-07	6.50422818382346e-07	1.20211492266042e-05	0.970022	0.133163	0.127646	-0.00551698
POR|P16435	0.62097	0.540898	0.936238	0.751098	0.512838	-0.008136	0.0188006	0.0269366
BIRC6|Q9NR09	4.79209	0.0117904	0.013913	0.0479961	0.972852	0.0591065	0.0544145	-0.00469199
PGD|P52209	20.266	1.99634556234502e-07	1.96694206366921e-07	8.16091952213771e-05	0.51077	-0.196469	-0.159922	0.036547
MAP4|P27816	2.35342	0.103907	0.340413	0.0901647	0.627198	-0.0832639	-0.139521	-0.0562569
TNS1|Q9HBL0	13.502	1.48534903955934e-05	6.71028605250257e-05	0.000108178	0.943165	-0.16635	-0.178531	-0.0121811
GNAO1|P09471	2.19581	0.120281	0.414771	0.101852	0.581651	0.0353936	0.0639947	0.0286011
RELCH|Q9P260	20.4199	1.82248586319661e-07	2.74168255987028e-07	2.92418277874074e-05	0.754213	0.149579	0.131367	-0.0182119
KIF2A|O00139	0.80864	0.450339	0.418244	0.743594	0.898635	-0.0169403	-0.0108588	0.00608142
STXBP5|Q5T5C0	3.24425	0.0460539	0.588853	0.0381149	0.198607	0.0217089	0.0613477	0.0396388
GOLGA3|Q08378	3.6064	0.0332926	0.0536014	0.984152	0.0953594	0.057536	0.0045631	-0.0529729
SRGAP3|O43295	10.6631	0.000111392	0.00296573	0.000125572	0.350158	0.0856596	0.121465	0.0358058
ITPR2|Q14571	34.9942	9.52543655250144e-11	4.35860104548792e-09	2.34187975456379e-07	0.437909	-0.489718	-0.412177	0.0775407
ATG2B|Q96BY7	26.1636	7.33492930338433e-09	1.99293535008138e-08	1.1504049526323e-06	0.90085	0.122127	0.114003	-0.0081237
PALM|O75781	19.9492	2.41019446716147e-07	8.79919641483262e-07	8.12848312015113e-06	0.998957	0.17084	0.169512	-0.00132795
APC|P25054	1.6964	0.192163	0.193767	0.35069	0.976802	0.0346467	0.0304361	-0.00421063
WDR48|Q8TAF3	4.72796	0.0124597	0.824115	0.0149502	0.0387075	0.0104423	0.0561027	0.0456605
BCAN|Q96GW7	3.12007	0.0515164	0.699278	0.25656	0.0410006	-0.0308313	0.0672029	0.0980342
STXBP5L|Q9Y2K9	29.3087	1.44953040821643e-09	7.25124138635417e-07	7.26683210864332e-05	0.0419798	0.232252	0.154249	-0.0780026
RASGRF2|O14827	9.47798	0.000269513	0.00275702	0.905007	0.000942748	0.124362	-0.0168735	-0.141235
EIF3A|Q14152	1.93529	0.153438	0.204595	0.21069	0.986091	0.030849	0.0337958	0.00294676
CALR|P27797	0.663843	0.518672	0.488003	0.781389	0.91799	-0.0317773	-0.0205104	0.0112669
FLNC|Q14315	8.29128	0.000670961	0.000697124	0.0104596	0.843189	-0.360625	-0.307508	0.0531165
SEC31A|O94979	10.2118	0.000155458	0.000111572	0.0116167	0.502348	0.0656049	0.0484753	-0.0171296
LETM1|O95202	25.4406	1.07865962285266e-08	1.12103988314516e-08	1.11932522844915e-05	0.438118	0.171685	0.14003	-0.0316552
AP3B2|Q13367	36.5373	4.74193168355394e-11	9.37955907237196e-08	7.6818923055999e-07	0.153363	0.237967	0.182783	-0.0551843
STX1A|Q16623	28.1304	2.63349640183624e-09	5.61703317192297e-09	8.82295011606082e-07	0.778325	0.366443	0.33036	-0.0360827
DNM2|P50570	20.4036	1.84013308396662e-07	1.19068013115786e-07	0.000302266	0.234297	-0.236444	-0.172628	0.0638165
ARHGAP21|Q5T5U3	6.63668	0.00251349	0.140719	0.00162915	0.112317	0.0404381	0.0846669	0.0442289
VPS8|Q8N3P4	9.22027	0.000327768	0.000866173	0.00163427	0.982233	0.0568762	0.0596351	0.00275891
EIF4G3|O43432	10.1637	0.000161115	0.000853374	0.000494545	0.834298	0.103802	0.119816	0.0160147
VPS35|Q96QK1	1.22605	0.300815	0.350915	0.992312	0.44531	0.0345188	0.00324248	-0.0312763
PRKAR2B|P31323	2.07463	0.13467	0.139977	0.267101	0.981135	0.0546142	0.0491705	-0.00544366
VARS1|P26640	0.956296	0.390189	0.371434	0.61316	0.952565	0.0369083	0.0285417	-0.00836664
CEP170|Q5SW79	8.83133	0.000441478	0.258365	0.000317568	0.0142017	0.0249072	0.0719169	0.0470097
DLD|P09622	19.3318	3.49165841573124e-07	1.90395753274508e-07	0.0255238	0.00783016	0.197141	0.0944535	-0.102687
ARHGEF2|Q92974	18.9896	4.29651787835417e-07	2.1309617204146e-07	0.00269669	0.0741847	0.20065	0.125477	-0.0751731
ARHGAP32|A7KAX9	6.69289	0.00240084	0.00401296	0.0106356	0.999785	0.108161	0.107502	-0.000658825
SLC8A1|P32418	11.2325	7.3536110487269e-05	5.68082107134105e-05	0.238834	0.0214311	0.116449	0.0453336	-0.0711157
SLC1A2|P43004	5.81601	0.00494977	0.00349666	0.306551	0.214877	0.242426	0.11715	-0.125276
CAPN2|P17655	42.2889	4.03696066790496e-12	4.13543190098608e-09	2.11657199479207e-07	0.996005	-0.38321	-0.379206	0.00400396
XPO7|Q9UIA9	3.21278	0.0473788	0.78168	0.0465317	0.131888	0.0113498	0.0456133	0.0342634
RIMS1|Q86UR5	31.0132	6.23981397721145e-10	3.79616817188634e-08	1.43528238011337e-05	0.0872955	0.265402	0.18951	-0.0758914
HDLBP|Q00341	4.40993	0.0164099	0.0936851	0.786962	0.0205672	0.0521032	-0.0179333	-0.0700365
MARCKS|P29966	8.04236	0.000815386	0.740001	0.00117008	0.00468985	0.0383782	0.214637	0.176258
ATP1B2|P14415	5.02248	0.00967701	0.0446956	0.902334	0.0169946	0.0860837	-0.0167867	-0.10287
CUL2|Q13617	8.37057	0.00063073	0.000434247	0.0318572	0.487734	0.0741731	0.0524327	-0.0217404
EHD1|Q9H4M9	7.32451	0.00144115	0.417591	0.00119268	0.0198226	0.0241599	0.078744	0.0545842
CSDE1|O75534	5.88224	0.00468364	0.0421112	0.746761	0.00658537	0.0522539	-0.0170374	-0.0692913
GPHN|Q9NQX3	24.8087	1.5173696900137e-08	9.3127708877816e-09	8.3412035790098e-05	0.15305	0.150289	0.108332	-0.0419575
DHX30|Q7L2E3	1.07226	0.348809	0.484183	0.362736	0.935229	0.0510933	0.0670273	0.0159341
PLXNB1|O43157	54.7785	3.55722174756591e-14	5.15659538781105e-11	3.07228724845239e-07	0.101825	-0.394515	-0.311315	0.0831999
AP2M1|Q96CW1	29.7229	1.17842968260476e-09	9.85803909171453e-07	3.92110648061994e-07	0.813533	0.17253	0.157483	-0.0150464
PREX1|Q8TCU6	6.95191	0.00194537	0.0128502	0.00259671	0.646227	-0.120017	-0.157745	-0.0377277
DDX1|Q92499	34.9376	9.77528652090372e-11	7.19260528914134e-09	0.981698	8.12829992202779e-09	-0.0984315	0.00283508	0.101267
PDXK|O00764	3.2712	0.0449495	0.0636844	0.967259	0.130736	-0.0485849	-0.00574487	0.0428401
DTNA|Q9Y4J8	4.02267	0.0230281	0.0363466	0.0497268	0.991996	-0.172872	-0.181374	-0.00850164
GMPS|P49915	27.0189	4.67784256812782e-09	1.0826125124393e-05	0.000109946	0.0631008	0.139107	0.0938234	-0.0452832
TJP2|Q9UDY2	13.9775	1.07386498546654e-05	8.23338256901174e-05	5.06510517407355e-05	0.812835	-0.421752	-0.480709	-0.0589574
DDB1|Q16531	7.581	0.00117431	0.00085163	0.0379105	0.563634	0.0509972	0.0369452	-0.014052
DIAPH1|O60610	4.88385	0.0108966	0.205509	0.00768826	0.22256	0.0658179	0.132046	0.0662282
PSD3|Q9NYI0	7.64277	0.00111804	0.00194699	0.00614958	0.998978	0.182658	0.18039	-0.0022676
VWA8|A3KMH1	0.0328873	0.967665	0.998981	0.969257	0.975263	-0.00372058	-0.022787	-0.0190664
UQCRC2|P22695	23.6809	2.81817787704172e-08	1.593410503542e-08	0.0177202	0.00193542	0.228288	0.104289	-0.123999
IARS2|Q9NSE4	7.49404	0.00125853	0.00078857	0.11511	0.262788	0.10538	0.060972	-0.0444084
RALGAPA1|Q6GYQ0	8.15268	0.000747774	0.000802605	0.0104638	0.864217	0.0577633	0.0498071	-0.00795617
PLCG1|P19174	2.22049	0.11755	0.999998	0.179771	0.140834	-3.96769e-05	0.0387931	0.0388327
PLCL2|Q9UPR0	53.7614	5.08933231255256e-14	6.96511588050004e-10	5.83489637717705e-07	0.00130708	0.328285	0.206613	-0.121672
CCDC88A|Q3V6T2	4.29708	0.0181056	0.0262411	0.0470702	0.999795	-0.0716939	-0.0722298	-0.000535855
FLOT1|O75955	0.167292	0.846352	0.836087	0.924541	0.987947	-0.0478736	-0.0350198	0.0128538
LARP1|Q6PKG0	23.416	3.26533280764849e-08	1.52455746915692e-08	0.000948088	0.036656	0.171403	0.105763	-0.0656399
DPP6|P42658	26.7534	5.37482065866153e-09	5.52317720393426e-07	0.00068139	0.0148537	0.370955	0.219723	-0.151233
NCOA7|Q8NI08	10.7829	0.000102021	0.0629369	5.80365872588917e-05	0.0219025	0.0635051	0.14148	0.0779751
DLGAP1|O14490	19.3696	3.41284900107503e-07	1.99865448746728e-07	0.000692909	0.183283	0.208189	0.145946	-0.0622428
NOMO2|Q5JPE7	5.54013	0.00623821	0.00444476	0.119361	0.544193	0.0482528	0.0323393	-0.0159135
CDC42BPA|Q5VT25	3.42977	0.0389837	0.0420347	0.116571	0.969719	0.0589798	0.0531674	-0.0058124
ARHGEF11|O15085	38.5794	1.93104093854761e-11	9.43319808871181e-09	4.17581138056899e-06	0.0238567	0.140737	0.0956853	-0.0450513
USO1|O60763	2.40098	0.0994327	0.830747	0.0974385	0.217088	0.00819388	0.032838	0.0246442
GNB1|P62873	0.864955	0.42634	0.445678	0.545692	0.998484	0.0329817	0.0315172	-0.00146453
CLIP2|Q9UDT6	11.4109	6.46400265596807e-05	4.7675152597626e-05	0.20916	0.0233894	-0.104462	-0.042118	0.0623441
SEPTIN9|Q9UHD8	0.182259	0.833853	0.97465	0.928143	0.819121	0.0054463	-0.0102717	-0.015718
EIF4A2|Q14240	8.28557	0.000673958	0.133167	0.114914	0.000428326	-0.0358924	0.0411899	0.0770823
CNOT1|A5YKK6	1.77082	0.179119	0.929173	0.190238	0.281804	0.00382119	0.0204228	0.0166016
TSC2|P49815	13.652	1.34037030431556e-05	7.071408648196e-06	0.021513	0.0948493	0.138246	0.0803369	-0.0579088
NOMO3|P69849	2.9133	0.0627192	0.697391	0.307686	0.0500152	0.226334	-0.457619	-0.683953
HECTD1|Q9ULT8	15.1201	4.99556232472136e-06	5.45666102580444e-06	0.297356	0.00240964	0.0813148	0.0255116	-0.0558032
EZR|P15311	23.6197	2.91542510168175e-08	1.46133382061819e-08	0.000406355	0.0686046	-0.339929	-0.223671	0.116258
PAK1|Q13153	34.3586	1.27576023445711e-10	6.82052629779073e-07	2.80453318457496e-07	0.451905	0.286274	0.241404	-0.0448706
ACO1|P21399	0.579934	0.563095	0.78703	0.923556	0.551013	-0.0271579	0.0172816	0.0444395
STIP1|P31948	15.318	4.38437746603473e-06	5.00572153938617e-06	0.311491	0.00203863	-0.128549	-0.0393588	0.0891901
GDA|Q9Y2T3	7.12508	0.00169154	0.0115971	0.00227969	0.640418	0.158211	0.207828	0.049617
WDR44|Q5JSH3	12.3287	3.35941315498517e-05	0.109784	2.09628665411854e-05	0.00472591	0.0356469	0.0948587	0.0592117
SCN1A|P35498	3.55496	0.0348553	0.996988	0.0619578	0.0501957	-0.00411779	-0.142338	-0.13822
ATL1|Q8WXF7	23.0284	4.05624381853324e-08	8.70486439596974e-08	5.54285067544402e-06	0.863156	0.17927	0.164263	-0.0150074
SYNM|O15061	12.9737	2.13905305442598e-05	0.000192657	7.25579461421377e-05	0.738673	-0.490614	-0.578375	-0.0877613
KBTBD11|O94819	1.52238	0.226639	0.20177	0.748374	0.643722	0.0414639	0.0192538	-0.0222101
ALDH7A1|P49419	8.81334	0.000447634	0.000315672	0.0234292	0.510322	-0.219798	-0.158906	0.0608919
TNKS1BP1|Q9C0C2	12.5483	2.87849340549233e-05	0.000238318	9.67806589360354e-05	0.755111	0.138753	0.163002	0.0242497
CUL1|Q13616	2.14553	0.126048	0.538746	0.104609	0.466393	0.0184491	0.0396531	0.021204
VCPIP1|Q96JH7	4.88232	0.0109109	0.0189642	0.962083	0.0482302	0.0523184	0.00548776	-0.0468307
USP9Y|O00507	3.96108	0.024312	0.883943	0.0301064	0.0582046	-0.0576442	-0.351811	-0.294167
PADI2|Q9Y2J8	54.5164	3.89948551392339e-14	4.62293427272305e-09	4.15519519558783e-08	0.954785	-0.825004	-0.799384	0.0256194
MAPK1|P28482	24.1316	2.19702718601134e-08	1.56829590425289e-08	0.0412509	0.000612278	-0.289508	-0.116514	0.172994
MYO6|Q9UM54	3.6903	0.0308973	0.0237361	0.249801	0.644264	-0.115545	-0.0759742	0.0395704
ME3|Q16798	6.59569	0.00259906	0.0052528	0.0088624	0.989433	0.136327	0.142335	0.00600721
ESYT1|Q9BSJ8	4.59814	0.0139378	0.120485	0.0112343	0.4231	-0.0566353	-0.0934686	-0.0368333
CAMK2G|Q13555	3.81636	0.0276282	0.0206634	0.282806	0.561135	-0.0925925	-0.0568946	0.0356979
TENM4|Q6N022	8.56552	0.000542079	0.00119273	0.895988	0.00727604	0.0957504	0.0126465	-0.0831039
ATIC|P31939	2.78684	0.0697424	0.0728425	0.176197	0.970483	-0.0929802	-0.0829752	0.010005
GPRIN1|Q7Z2K8	8.94831	0.000403526	0.00347309	0.000662522	0.632869	0.173532	0.221869	0.0483364
HSPA5|P11021	1.13865	0.327185	0.696202	0.788051	0.301842	-0.025503	0.0228496	0.0483526
PGM2L1|Q6PCE3	12.4745	3.03166512666635e-05	0.000322443	8.2047520196693e-05	0.671443	0.206043	0.249908	0.0438653
SPAG9|O60271	0.689119	0.506013	0.515348	0.969629	0.695166	0.0195529	0.00463443	-0.0149185
EXOC4|Q96A65	2.90341	0.0627083	0.0511109	0.308366	0.744017	0.0349252	0.0238541	-0.0110711
MAPK8IP3|Q9UPT6	7.61338	0.00114446	0.0321635	0.493547	0.00126592	0.0653492	-0.0318581	-0.0972073
DPP10|Q8N608	4.90845	0.0106691	0.0103816	0.0638869	0.890496	0.144264	0.121568	-0.0226955
CAMSAP3|Q9P1Y5	10.5642	0.000119793	0.000285715	0.000946087	0.999154	0.112327	0.113415	0.00108825
ALDH9A1|P49189	14.1802	9.36190999786822e-06	6.71989675993245e-06	0.00216891	0.418193	-0.234744	-0.175986	0.0587578
PCCA|P05165	2.22309	0.117266	0.381665	0.767699	0.112759	0.0625742	-0.0359982	-0.0985723
PDCD6IP|Q8WUM4	9.25595	0.000318984	0.000252002	0.0130777	0.616494	0.0888543	0.068353	-0.0205013
MBP|P02686	2.7635	0.0712458	0.0691662	0.204172	0.9375	-0.34387	-0.290101	0.0537682
TRAP1|Q12931	5.7379	0.00528388	0.00373712	0.110751	0.533457	0.140322	0.0940991	-0.0462229
RDX|P35241	17.8181	8.83982324893775e-07	4.39498599846821e-07	0.0131754	0.0283798	-0.334354	-0.181627	0.152727
LAMA5|O15230	16.4582	2.08952660355146e-06	4.34515044429595e-05	6.59640561595509e-06	0.553426	-0.305381	-0.37502	-0.0696385
DNAJC13|O75165	2.97822	0.0585842	0.1285	0.978527	0.0945845	0.0317687	-0.00353916	-0.0353079
YWHAE|P62258	2.06425	0.135983	0.940455	0.152431	0.216401	0.00497406	0.0310354	0.0260613
CCT6A|P40227	16.0544	2.71091271395557e-06	0.592981	5.98196742263024e-06	4.82178176034465e-05	0.0152842	0.0910271	0.0757429
UPF1|Q92900	3.05597	0.0545939	0.177558	0.871065	0.0664394	-0.0346832	0.0106643	0.0453475
CAD|P27708	4.21125	0.0195159	0.0148597	0.187072	0.646983	-0.0955991	-0.0650295	0.0305696
PACS1|Q6VY07	10.9731	8.8783950429217e-05	6.25050589592169e-05	0.00890389	0.46755	0.113615	0.0835391	-0.0300762
TNPO2|O14787	2.70375	0.0752507	0.160533	0.972604	0.112398	0.0563181	-0.00753449	-0.0638526
NDRG2|Q9UN36	18.6891	5.16127764054428e-07	5.9543937157569e-06	0.9929	1.73400683595171e-05	0.277693	0.00662408	-0.271069
MAGI2|Q86UL8	23.7563	2.70277759924843e-08	1.2315450437228e-08	0.00232594	0.0145452	0.125646	0.0711424	-0.0545038
NDRG1|Q92597	1.71327	0.189122	0.191444	0.901016	0.435426	-0.0824303	-0.0225298	0.0599005
PGM1|P36871	18.3775	6.2498734415142e-07	3.68269341799454e-07	0.000969935	0.198147	-0.222425	-0.155801	0.0666242
NCAN|O14594	9.45699	0.00027383	0.000161093	0.0804082	0.159943	0.186729	0.104254	-0.0824745
GPR158|Q5T848	41.1177	6.55843558115471e-12	7.63052374693419e-09	9.5877299532976e-07	0.0374184	0.351759	0.249547	-0.102212
UHRF1BP1L|A0JNW5	14.8596	5.93753493297848e-06	3.51057142045086e-06	0.00375744	0.240064	0.0896116	0.0616853	-0.0279263
LDHB|P07195	14.0425	1.02754429699077e-05	3.55935980904665e-05	0.000113962	0.989776	-0.119521	-0.12305	-0.00352851
DCLK2|Q8N568	6.34988	0.00317953	0.00236396	0.063768	0.61218	0.0839591	0.0606033	-0.0233558
UBA6|A0AVT1	21.6258	9.01270605786608e-08	7.73851579483065e-08	7.30810206389654e-05	0.394025	-0.143176	-0.11292	0.0302555
SLC8A2|Q9UPR5	2.2354	0.115932	0.562422	0.0959452	0.419532	0.0524453	0.119233	0.0667882
DGKB|Q9Y6T7	10.9924	8.75419795598626e-05	5.56709655107346e-05	0.136152	0.0476173	0.256911	0.11856	-0.138351
TTC37|Q6PGP7	6.29691	0.00332129	0.164435	0.00218312	0.117654	-0.057353	-0.122108	-0.0647547
DNAJA1|P31689	20.3669	1.88056510880447e-07	0.000142059	0.227412	3.51199230252952e-07	-0.159222	0.0668529	0.226075
SV2A|Q7L0J3	19.2733	3.61715309242372e-07	2.36493791327952e-07	0.000436128	0.2571	0.177619	0.129933	-0.0476862
FLII|Q13045	3.82057	0.0275254	0.0291018	0.0972744	0.955447	0.0464807	0.0412207	-0.00526004
CUL5|Q93034	2.35876	0.103394	0.0878172	0.366875	0.806628	-0.0353277	-0.0247224	0.0106053
WASHC2A|Q641Q2	3.00432	0.0572123	0.394949	0.529079	0.0474864	-0.0425177	0.0388141	0.0813319
EEF1A1|P68104	36.5222	4.77411979451515e-11	1.78957961398998e-08	0.000100611	0.00277654	-0.334836	-0.194342	0.140494
CP|P00450	5.55964	0.00613662	0.00545846	0.560474	0.112948	-0.521599	-0.183435	0.338163
RANBP6|O60518	4.29173	0.0181904	0.01326	0.333502	0.398252	0.0779127	0.0420265	-0.0358862
SHANK2|Q9UPX8	42.4942	3.71089171283422e-12	5.45609075449584e-09	2.38943713704032e-08	0.34288	0.349291	0.292089	-0.0572017
CCT8|P50990	14.2148	9.14573189747803e-06	0.383489	1.1267044988994e-05	0.000296447	0.021601	0.0914722	0.0698712
EIF4G1|Q04637	22.4396	5.65637414340798e-08	1.13291462988663e-07	7.83902248702173e-06	0.845883	0.117339	0.106748	-0.0105914
PKP4|Q99569	2.16225	0.124099	0.105632	0.414172	0.80205	-0.0492402	-0.0336303	0.0156099
PARP1|P09874	27.7882	3.13923536456398e-09	2.64410291572998e-08	0.00216175	0.00341101	-0.254888	-0.13452	0.120367
GOT1|P17174	1.90355	0.15808	0.352191	0.149546	0.77556	0.0391682	0.0589811	0.0198129
CAPN1|P07384	10.0587	0.000174225	0.00303903	0.000224228	0.445551	-0.0860584	-0.117628	-0.0315693
EPHA4|P54764	16.1731	2.51047623615525e-06	0.00010957	4.64480557327285e-06	0.347982	0.174073	0.230501	0.0564284
RARS1|P54136	13.2575	1.75745990263807e-05	1.12550953398349e-05	0.109738	0.0217351	0.0879788	0.0390964	-0.0488824
RAB3GAP1|Q15042	46.7448	6.83203228864296e-13	2.67509776333138e-07	8.00287358604379e-09	0.27779	0.196832	0.163202	-0.0336302
ADAR|P55265	0.92259	0.403146	0.526135	0.991055	0.464947	0.0324994	-0.00422431	-0.0367237
PDHB|P11177	34.6008	1.14100387554574e-10	6.81326746679507e-08	0.000418227	0.0013961	0.269407	0.145735	-0.123672
CAP2|P40123	26.8433	5.12740865378879e-09	1.99531962064015e-08	5.05619514923339e-07	0.977479	0.271959	0.263517	-0.00844249
ATP6V1C1|P21283	11.6078	5.61024383962976e-05	8.92289812532976e-05	0.00103829	0.944926	0.117362	0.108754	-0.00860804
CKMT1A; CKMT1B|P12532	5.45665	0.00669298	0.00778634	0.0345901	0.957482	0.115777	0.105004	-0.0107735
FGB|P02675	7.1786	0.00162022	0.00992706	0.933667	0.00444999	-0.659783	0.0849712	0.744754
ARFGEF1|Q9Y6D6	8.28701	0.000673201	0.000416201	0.0654011	0.304711	0.138741	0.0863331	-0.052408
ME1|P48163	2.75315	0.0719234	0.0945796	0.966683	0.183327	-0.111808	-0.0144721	0.0973362
ITSN2|Q9NZM3	40.5778	8.2249286287929e-12	2.69066664587041e-08	7.47871641793019e-06	0.00774344	0.182774	0.117188	-0.0655856
KIAA1217|Q5T5P2	2.9943	0.0577348	0.0948688	0.088252	0.965151	0.0451969	0.0507929	0.00559601
TF|P02787	1.15442	0.322258	0.8268	0.297363	0.555987	-0.0589881	-0.166527	-0.107539
DYNC2H1|Q8NCM8	4.89309	0.0108106	0.0114946	0.0542915	0.935649	-0.148854	-0.13091	0.0179448
CANX|P27824	13.3337	1.66756587919575e-05	1.93765816837166e-05	0.000865532	0.7783	-0.0847256	-0.0727655	0.0119601
SEPTIN5|Q99719	47.552	5.00752150342332e-13	1.11398204172081e-08	1.10592912161422e-07	0.0351162	0.356012	0.258576	-0.0974359
WDR1|O75083	10.4912	0.000126419	8.80093626582923e-05	0.0114735	0.465705	-0.110985	-0.0808913	0.0300937
IGF2R|P11717	0.448633	0.64066	0.774129	0.977646	0.656224	0.0122851	-0.00402829	-0.0163134
SF3B3|Q15393	13.5804	1.40768309279427e-05	2.75279787130822e-05	0.635667	0.0012811	-0.0904158	-0.0187764	0.0716394
FMN2|Q9NZ56	14.1545	9.5258515250867e-06	4.98886251165676e-06	0.0242705	0.0696818	0.158631	0.0890035	-0.0696279
SIRT2|Q8IXJ6	5.90304	0.00460314	0.00376834	0.0584096	0.730128	-0.296293	-0.227409	0.0688838
SEPTIN8|Q92599	0.721761	0.490136	0.747063	0.901981	0.475995	0.0112816	-0.00740772	-0.0186893
GOLGA4|Q13439	14.6042	7.04044902946762e-06	3.73096154759889e-06	0.0314651	0.0453827	-0.090252	-0.0480029	0.0422491
PCBP1|Q15365	8.74522	0.000471761	0.997361	0.00231522	0.000858949	-0.000706095	0.0398186	0.0405247
AHCYL1|O43865	18.7555	4.95586974616628e-07	3.44862803580703e-06	0.916782	3.09648039915622e-05	0.193012	0.0156536	-0.177358
OSBPL8|Q9BZF1	6.52038	0.00276424	0.00180763	0.178432	0.268149	0.105702	0.0583018	-0.0474002
FN1|P02751	1.33465	0.271081	0.946754	0.283662	0.382031	-0.0314804	-0.169205	-0.137725
SOGA3|Q5TF21	14.1232	9.72906948807108e-06	0.0047258	5.83232662954014e-06	0.0434674	0.0892728	0.158306	0.069033
SRGAP2|O75044	20.6242	1.61568395171813e-07	8.07064234331634e-08	0.00126355	0.0770816	0.132278	0.0850423	-0.0472355
MVP|Q14764	0.668755	0.516186	0.999948	0.58526	0.547692	0.00119262	0.134292	0.1331
WNK2|Q9Y3S1	17.2867	1.23348736204792e-06	6.48142436165955e-07	0.0248895	0.0188293	0.108359	0.0549581	-0.0534009
KIAA1107|Q9UPP5	35.7858	6.64663217928629e-11	7.85784416489015e-07	4.52216242785575e-07	0.257879	0.338824	0.271203	-0.0676213
GNB2|P62879	0.645973	0.527819	0.99524	0.570673	0.582317	0.00253741	0.0306097	0.0280723
ERC2|O15083	1.21277	0.304676	0.287364	0.535551	0.942579	0.0550554	0.0428175	-0.0122379
CAMSAP2|Q08AD1	2.40438	0.0991206	0.117172	0.182325	0.999245	0.0524578	0.0514628	-0.000995003
GLG1|Q92896	2.28476	0.110736	0.724404	0.0980777	0.294751	-0.0317868	-0.0963299	-0.0645431
MPDZ|O75970	14.2763	8.77403489705613e-06	5.89603402356698e-06	0.114906	0.0129679	-0.12693	-0.0539269	0.0730032
KHSRP|Q92945	4.28685	0.0182681	0.597925	0.0157791	0.093527	0.0319107	0.104065	0.0721544
COPB1|P53618	3.99348	0.0236276	0.0187865	0.508088	0.292712	-0.0397874	-0.0175608	0.0222266
KIF5A|Q12840	19.7711	2.68092411438633e-07	1.83308483784339e-05	0.76545	2.10711871551084e-06	0.236926	-0.0368601	-0.273786
PANK4|Q9NVE7	4.10143	0.021488	0.350283	0.0158276	0.208669	0.0406911	0.0923625	0.0516714
CNDP2|Q96KP4	13.4763	1.51179435935017e-05	9.61943266652998e-06	0.104477	0.0208395	-0.259274	-0.115577	0.143698
SEC23A|Q15436	12.6788	2.62697931171991e-05	3.51075831795944e-05	0.000871676	0.862774	0.0655372	0.0581999	-0.00733727
MYLK|Q15746	2.00228	0.144099	0.354007	0.132701	0.735115	-0.0640226	-0.099767	-0.0357444
FCGBP|Q9Y6R7	1.14053	0.326594	0.864945	0.308033	0.526212	-0.137423	-0.437723	-0.3003
TPI1|P60174	0.749375	0.477106	0.978898	0.497734	0.565748	0.00556111	0.0354316	0.0298705
USP14|P54578	2.25867	0.113452	0.686876	0.0981477	0.323383	0.0163172	0.0457812	0.029464
ILF3|Q12906	0.750923	0.476387	0.749385	0.888703	0.459153	-0.0164172	0.0115927	0.0280098
SNX27|Q96L92	3.24003	0.0462294	0.248157	0.681927	0.0441862	-0.0300082	0.0172152	0.0472235
CHD4|Q14839	9.20395	0.00033187	0.000204135	0.130073	0.112191	-0.0913668	-0.0464022	0.0449647
CHGB|P05060	8.93749	0.000406889	0.22435	0.000280486	0.0158537	0.0938576	0.259809	0.165951
DNAJC6|O75061	38.332	2.14990254954783e-11	6.1888943553322e-07	1.15225363152996e-06	0.974019	0.212274	0.218344	0.00606951
OSBP|P22059	31.5785	4.74293769913507e-10	2.43568159511431e-08	9.17286856472188e-08	0.946571	0.0664991	0.0635574	-0.00294165
CAMK2D|Q13557	11.1272	7.93674120512905e-05	0.0272753	4.52540517801303e-05	0.0420741	0.120367	0.23652	0.116153
NEO1|Q92859	1.56102	0.218466	0.24354	0.964726	0.4017	-0.0400594	-0.00696504	0.0330944
PDHA1|P08559	33.465	1.93342314512636e-10	8.87525521843909e-08	0.000409623	0.00213931	0.274177	0.150991	-0.123186
GRIN2A|Q12879	18.1856	7.03598370719803e-07	3.83412372184644e-07	0.00163268	0.145231	0.185936	0.124829	-0.061107
YLPM1|P49750	8.38186	0.000625212	0.00177636	0.966186	0.005647	-0.166173	-0.0127038	0.153469
SHANK1|Q9Y566	16.4781	2.06297362302855e-06	4.80075235098631e-06	6.66985668068554e-05	0.970845	0.164279	0.156898	-0.00738091
AP1G1|O43747	20.6461	1.5950073838272e-07	8.76860658527434e-08	0.000616552	0.132745	0.106844	0.0730521	-0.0337915
HNRNPL|P14866	2.39268	0.100199	0.284527	0.0919673	0.70313	0.0353721	0.0545415	0.0191694
MFN2|O95140	16.2791	2.3446301398262e-06	1.18312507713103e-06	0.00852038	0.0767918	0.118204	0.0707582	-0.0474455
HSPA1L|P34931	4.05157	0.0224503	0.742094	0.131498	0.0181152	-0.0248166	0.0728845	0.0977011
SUCLA2|Q9P2R7	19.7179	2.76763574179966e-07	1.49380262381982e-07	0.0229516	0.00746629	0.190752	0.091868	-0.0988836
PLCL1|Q15111	1.07566	0.347665	0.850641	0.655826	0.314785	0.0214586	-0.0384352	-0.0598939
ARHGEF7|Q14155	14.7907	6.21611315680993e-06	9.00329049604576e-05	1.97867299142063e-05	0.629544	0.102295	0.123843	0.0215479
ATP6V1E1|P36543	15.716	3.37783333145528e-06	6.60635092364359e-06	0.000121293	0.941162	0.124758	0.116599	-0.00815933
DPYSL4|O14531	8.45207	0.000591975	0.00200727	0.00187512	0.919382	0.190532	0.212051	0.0215182
HBB|P68871	13.4109	1.58125369111367e-05	0.0139604	0.0914654	1.12149180818699e-05	-0.34688	0.281676	0.628556
CUL3|Q13618	8.21057	0.000714642	0.000526643	0.0264672	0.57092	0.0685066	0.050535	-0.0179716
HEATR5B|Q9P2D3	4.73727	0.0123602	0.0219325	0.0288887	0.984993	0.0379374	0.0403094	0.00237201
CAMSAP1|Q5T5Y3	38.973	1.62902259247695e-11	1.2072265245003e-09	7.62819754140942e-07	0.0813259	0.16982	0.125659	-0.0441613
RABEP1|Q15276	14.1954	9.26633750625676e-06	0.00035584	1.41095338307418e-05	0.342252	0.0655643	0.0887913	0.023227
PFAS|O15067	2.20335	0.119439	0.443278	0.696081	0.107916	-0.0459238	0.0337396	0.0796634
CLTCL1|P53675	0.439288	0.64682	0.71127	0.683103	0.990539	0.0339731	0.0399352	0.00596206
ACAT1|P24752	1.64683	0.201391	0.438655	0.875673	0.206596	-0.0533987	0.0235383	0.076937
RABGAP1|Q9Y3P9	7.33973	0.00142368	0.049889	0.000993796	0.199263	0.0496379	0.0867357	0.0370978
EIF4G2|P78344	9.48675	0.00026773	0.616413	0.00744607	0.000212844	-0.0209336	0.0770941	0.0980277
TNIK|Q9UKE5	16.6017	1.90584571927036e-06	1.24752197827593e-06	0.00118154	0.299339	0.248838	0.181153	-0.0676852
GRIA3|P42263	47.7062	4.72074411491811e-13	4.28796246039529e-09	1.57973703970304e-05	0.000380272	0.346158	0.196222	-0.149936
LMNA|P02545	15.5485	3.76867226110964e-06	4.03952699701282e-06	0.000411768	0.675729	-0.292912	-0.245248	0.0476646
HSD17B4|P51659	8.42518	0.000604483	0.000392714	0.184727	0.110377	-0.137802	-0.0664772	0.0713245
SMG1|Q96Q15	4.54976	0.014534	0.0174768	0.835547	0.0942697	-0.0374715	-0.00839319	0.0290783
PRRT2|Q7Z6L0	20.9124	1.36427435371179e-07	2.62185591348718e-07	1.51686002572982e-05	0.854993	0.234865	0.213623	-0.0212422
PNPLA6|Q8IY17	0.723038	0.489525	0.986615	0.620473	0.486294	-0.00554072	0.0366517	0.0421924
TRAPPC8|Q9Y2L5	8.68231	0.00049524	0.000334848	0.0296865	0.460784	0.064738	0.0453875	-0.0193504
SEPTIN2|Q15019	47.4073	5.29300769271388e-13	6.82080881556134e-10	2.86968298935749e-07	0.618317	-0.286416	-0.256318	0.0300975
RRBP1|Q9P2E9	1.70623	0.190384	0.192036	0.348474	0.976761	-0.0899	-0.0789952	0.0109048
LIMCH1|Q9UPQ0	1.50055	0.231394	0.220967	0.437421	0.950235	0.050879	0.0413561	-0.00952288
UCHL1|P09936	6.4913	0.00283088	0.244543	0.00191726	0.0674389	0.0518814	0.127059	0.0751773
ACTA2|P62736	1.91942	0.155742	0.251778	0.991988	0.220612	0.0934376	-0.00778138	-0.101219
RUFY3|Q7L099	5.40562	0.00698771	0.0657883	0.00600704	0.443725	0.0405874	0.0630607	0.0224734
CNTN2|Q02246	2.4355	0.0963106	0.874745	0.100177	0.191346	-0.0239455	-0.112317	-0.0883716
PIP4K2B|P78356	3.81312	0.0277075	0.0208143	0.269835	0.582187	0.0601143	0.0376747	-0.0224397
CARS1|P49589	2.4808	0.0923664	0.157961	0.118015	0.934831	0.0460059	0.0549253	0.0089194
EXOC1|Q9NV70	6.19115	0.00362421	0.00241054	0.134562	0.390799	0.0489395	0.0299794	-0.0189601
ABLIM1|O14639	0.647651	0.526953	0.990957	0.560223	0.592482	-0.00557752	-0.0495659	-0.0439883
WASHC2C|Q9Y4E1	2.61749	0.0814467	0.0797214	0.218097	0.945083	-0.153102	-0.130055	0.0230473
MAP2K1|Q02750	1.09055	0.342708	0.996678	0.447951	0.358946	-0.00237067	0.0410769	0.0434476
GSR|P00390	1.7849	0.176756	0.928533	0.187795	0.279122	-0.00760243	-0.0406052	-0.0330027
DLG3|Q92796	31.8891	4.0837217375898e-10	3.91175692658209e-07	5.89086684654738e-07	0.502761	0.214072	0.181654	-0.0324183
MROH1|Q8NDA8	5.53482	0.00626619	0.0666814	0.657133	0.00726278	0.0915332	-0.0389385	-0.130472
SF3B1|O75533	0.434842	0.649425	0.627303	0.826431	0.962439	-0.0163542	-0.0115332	0.00482101
CACNA1A|O00555	20.8837	1.38734882814285e-07	7.71022076184735e-08	0.000531024	0.137159	0.193582	0.133191	-0.0603904
CAMKV|Q8NCB2	3.88289	0.0260492	0.903063	0.0333098	0.0584406	0.024487	0.161864	0.137377
TUFM|P49411	14.2713	8.80341702407093e-06	4.59629740334755e-06	0.0229418	0.0699999	0.13117	0.0738856	-0.057284
CLUH|O75153	5.65141	0.00568118	0.00462793	0.474706	0.136973	0.0933167	0.0366548	-0.0566619
WDR17|Q8IZU2	2.13301	0.127527	0.127656	0.86554	0.367572	0.12313	0.0353657	-0.0877648
NAPA|P54920	17.2986	1.22428122272774e-06	0.000816137	0.189446	1.58109626913205e-06	0.107547	-0.0544569	-0.162004
ALDH1A1|P00352	1.87413	0.162512	0.162147	0.879438	0.415425	0.106308	0.0307055	-0.0756024
APBA1|Q02410	3.68605	0.0310142	0.199265	0.0250276	0.462472	0.0435122	0.0743334	0.0308211
PIK3R4|Q99570	29.1752	1.55001334373596e-09	5.50212016892681e-07	1.42799600043597e-05	0.148205	0.120336	0.0889845	-0.0313514
PIP5K1C|O60331	46.5269	7.43386590423877e-13	8.10039133191483e-09	9.82837569107886e-08	0.0508715	0.28588	0.211401	-0.0744788
PDIA4|P13667	0.276797	0.759188	0.978958	0.755881	0.834073	-0.00765988	-0.0308198	-0.0231599
LRRC47|Q8N1G4	0.658707	0.521284	0.971728	0.679804	0.505738	0.0090032	-0.0366694	-0.0456726
HECW2|Q9P2P5	17.1313	1.36069992965741e-06	4.69006435344088e-06	2.88476154046702e-05	0.999876	0.122816	0.123172	0.000356432
VPS11|Q9H270	1.50837	0.229679	0.792745	0.558955	0.200599	0.00861955	-0.0151438	-0.0237634
HSDL2|Q6YN16	5.24746	0.00798951	0.0522237	0.0078749	0.563737	-0.073814	-0.106612	-0.0327976
DLG1|Q12959	16.6728	1.82121960562083e-06	5.19623701833449e-06	4.55170000182026e-05	0.99502	0.12506	0.122743	-0.00231663
CAP1|Q01518	20.0904	2.21574563080228e-07	1.15542452494566e-07	0.0176017	0.00846037	-0.108916	-0.0538388	0.0550771
PCDH9|Q9HC56	0.419828	0.659108	0.958531	0.64896	0.773789	-0.00609558	-0.0216312	-0.0155357
ACSL6|Q9UKU0	1.92642	0.154722	0.757733	0.464731	0.13114	0.0311162	-0.0574949	-0.088611
GLUD2|P49448	9.12722	0.000351878	0.000209939	0.0575323	0.243853	0.115378	0.070048	-0.04533
MAPRE2|Q15555	0.0754885	0.92738	0.949499	0.998974	0.937273	-0.00529039	0.000823238	0.00611362
MYOF|Q9NZM1	6.24738	0.00345974	0.42607	0.00274841	0.0394748	-0.0830141	-0.254126	-0.171112
GCLC|P48506	17.8287	8.78144161463218e-07	4.52264096728605e-07	0.00293504	0.104745	-0.15509	-0.0993854	0.0557045
EEF1A2|Q05639	22.5771	5.23207876565e-08	2.87383211228232e-07	0.747708	1.11697861845395e-05	-0.104191	-0.0138143	0.0903769
ACAA2|P42765	1.85134	0.166033	0.725172	0.51475	0.140882	-0.0482191	0.0769482	0.125167
C2CD5|Q86YS7	10.5057	0.000125068	0.00487894	0.000116046	0.261802	0.0760815	0.113966	0.0378843
DCTN2|Q13561	8.05006	0.000810467	0.621938	0.0167381	0.000624881	-0.017141	0.0577446	0.0748856
KLC1|Q07866	8.6848	0.000494285	0.000692733	0.694594	0.0138464	0.079318	0.0183061	-0.0610118
YWHAZ|P63104	10.4682	0.000128581	0.000140343	0.00345819	0.815214	0.110407	0.0945457	-0.0158616
CPNE5|Q9HCH3	18.8862	4.57564585732932e-07	7.93884384120425e-07	4.04638387866418e-05	0.84954	0.27988	0.252761	-0.0271194
ASAP1|Q9ULH1	53.7917	5.03492279636286e-14	1.13444881562518e-10	1.95737609454127e-08	0.0270532	0.292089	0.213776	-0.0783134
TBCD|Q9BTW9	1.86377	0.164102	0.261006	0.188708	0.93026	-0.0635449	-0.0785796	-0.0150348
SCFD1|Q8WVM8	2.08317	0.1336	0.211899	0.997559	0.205933	0.0300104	-0.00129653	-0.0313069
INPP4A|Q96PE3	3.49819	0.0366685	0.0281479	0.290244	0.623247	0.0516057	0.0328065	-0.0187993
SEC16A|O15027	13.0665	2.00557346910273e-05	0.000612367	2.96447254071186e-05	0.374114	0.0854531	0.115621	0.0301683
COPB2|P35606	14.088	9.96397879726293e-06	5.81192959836496e-06	0.0665965	0.0262473	-0.0805184	-0.0384647	0.0420537
SLC1A3|P43003	3.57861	0.0341275	0.218154	0.650068	0.0323909	0.0654561	-0.0380742	-0.10353
AHCYL2|Q96HN2	4.67168	0.0130795	0.0343935	0.995775	0.0334723	0.0859328	-0.0032542	-0.089187
XRCC6|P12956	8.52466	0.000559526	0.000687311	0.628423	0.0186416	-0.113959	-0.0297073	0.0842512
OSBPL1A|Q9BXW6	0.932173	0.399417	0.528381	0.988696	0.456993	0.0234976	-0.00344717	-0.0269447
PGAM1|P18669	0.327548	0.721991	0.96802	0.856203	0.702082	-0.00389872	0.00943715	0.0133359
FERMT2|Q96AC1	7.95892	0.0008707	0.00840784	0.00110873	0.555973	-0.106285	-0.143166	-0.0368817
ATP9A|O75110	0.200868	0.818578	0.809931	0.900225	0.99047	-0.0172427	-0.0134528	0.00378982
ITGAV|P06756	38.5558	1.9508529128491e-11	8.2709482153031e-10	6.78155956279625e-07	0.0991249	-0.282331	-0.211511	0.0708198
ARHGAP39|Q9C0H5	18.8712	4.61794152415587e-07	2.38906282645779e-07	0.00183757	0.105166	0.143396	0.0933427	-0.0500536
DIP2A|Q14689	5.57581	0.00605373	0.013071	0.014515	0.963514	-0.067474	-0.0736501	-0.00617607
PCCB|P05166	2.21099	0.118593	0.344863	0.820545	0.120625	0.0646868	-0.0305641	-0.095251
FAT3|Q8TDW7	4.71088	0.0126446	0.0214025	0.961409	0.0538889	0.0840838	0.00904931	-0.0750345
USP15|Q9Y4E8	16.8444	1.63238505797332e-06	0.0010367	1.07856585740418e-06	0.0429463	0.0586662	0.0981902	0.039524
PPP3CB|P16298	16.3103	2.29786714062671e-06	1.30382414383901e-05	2.28011872128731e-05	0.933224	0.197076	0.211342	0.0142658
MAOA|P21397	4.11062	0.0213153	0.0271651	0.889528	0.103939	-0.0845534	-0.0162574	0.0682961
RALGAPB|Q86X10	2.9424	0.0605226	0.0488717	0.314698	0.724502	0.0454267	0.030508	-0.0149186
CFH|P08603	12.0695	4.03553517536508e-05	4.31254229423805e-05	0.388628	0.00697766	-0.51984	-0.160888	0.358951
DPYSL5|Q9BPU6	1.90013	0.158589	0.560745	0.65945	0.138883	-0.0333198	0.0312146	0.0645345
RAP1GAP|P47736	19.9193	2.45362475390084e-07	0.00160488	1.23070885260645e-07	0.00598646	0.0863418	0.164878	0.0785364
MYO9A|B2RTY4	1.15386	0.322431	0.738155	0.289899	0.639628	-0.0128946	-0.0290857	-0.0161911
MIA3|Q5JRA6	2.32017	0.107158	0.591929	0.503656	0.0883427	-0.0212421	0.0269174	0.0481595
FARSA|Q9Y285	30.7644	7.04621300768061e-10	4.10188518520943e-06	2.612373389832e-07	0.809527	0.271433	0.247883	-0.0235491
IGSF8|Q969P0	5.36544	0.00722924	0.191838	0.0049633	0.177713	0.0682328	0.140418	0.0721852
MAP4K4|O95819	2.12714	0.128227	0.113384	0.727646	0.486885	0.0619682	0.0256963	-0.0362719
EIF3B|P55884	13.5935	1.39513311986164e-05	7.47811491186301e-06	0.0144371	0.136033	-0.0570565	-0.0350793	0.0219772
MYO1B|O43795	10.0486	0.000175539	0.00620563	0.574786	0.000290939	0.128274	-0.0447174	-0.172992
NUP205|Q92621	12.9639	2.15361278032269e-05	1.19221816495818e-05	0.0136974	0.179136	-0.091252	-0.0578953	0.0333568
PTBP2|Q9UKA9	6.73817	0.0023139	0.00221289	0.557249	0.0606833	-0.077988	-0.0252187	0.0527692
HBA1; HBA2|P69905	14.2009	9.23174858991016e-06	0.00741969	0.112481	7.36644801258013e-06	-0.383772	0.275643	0.659415
RNF213|Q63HN8	2.4167	0.0979987	0.0963788	0.242152	0.95164	-0.0961237	-0.0820028	0.0141209
BCR|P11274	4.319	0.0177626	0.0333024	0.990408	0.0569905	0.0991214	0.00563522	-0.0934862
GAK|O14976	3.29451	0.0440165	0.286091	0.0346105	0.42322	0.0286844	0.0531567	0.0244722
MAGI3|Q5TCQ9	7.62733	0.00113184	0.00384137	0.00294024	0.898699	0.0856457	0.0972458	0.0116
KARS1|Q15046	5.22109	0.00817042	0.00564124	0.21139	0.400532	0.0508168	0.0296802	-0.0211367
PPP1R9A|Q9ULJ8	27.06	4.57840104473879e-09	1.41912926965304e-08	6.67077078242428e-07	0.928825	0.19079	0.180258	-0.0105325
TENM3|Q9P273	5.38488	0.00711133	0.420169	0.141736	0.00488512	-0.0478914	0.0804167	0.128308
HNRNPK|P61978	2.60711	0.0822272	0.436417	0.0661163	0.43096	0.0248583	0.0507451	0.0258868
MYO1D|O94832	6.40755	0.00303227	0.00370448	0.0195392	0.955546	-0.413778	-0.377366	0.0364118
WARS1|P23381	9.19022	0.000335363	0.000962399	0.947543	0.0039641	0.184758	0.0167804	-0.167978
NES|P48681	5.45937	0.00667766	0.0954742	0.00504506	0.320732	-0.166344	-0.284469	-0.118125
RAPGEF4|Q8WZA2	22.3595	5.91981894983651e-08	3.42147336018783e-08	0.000255206	0.146082	0.203236	0.142864	-0.0603725
MPP2|Q14168	1.58896	0.212748	0.999221	0.298216	0.23628	-0.00158299	0.0698634	0.0714464
APPL1|Q9UKG1	1.52313	0.226476	0.403482	0.944827	0.254955	-0.0154647	0.00423976	0.0197044
PPFIA4|O75335	2.47822	0.0925867	0.129441	0.14294	0.987967	0.0742519	0.0800336	0.00578162
KIF21B|O75037	3.13986	0.0506028	0.99796	0.0975972	0.0619726	-0.00322235	0.12326	0.126482
GRM5|P41594	2.21821	0.1178	0.541738	0.581544	0.0997346	-0.0451209	0.0468999	0.0920208
WASHC5|Q12768	16.6517	1.84594992759852e-06	1.70694792478443e-06	0.000381864	0.551493	-0.125835	-0.10159	0.0242453
DYNC1LI2|O43237	9.9477	0.000189283	0.000289614	0.678203	0.00737313	-0.0662544	-0.0147906	0.0514638
CACNA1E|Q15878	3.02451	0.0561736	0.044232	0.350455	0.652276	0.0758169	0.0476066	-0.0282103
ACAD9|Q9H845	8.47652	0.000580833	0.000351496	0.0901418	0.216875	0.217867	0.125362	-0.0925042
RTCB|Q9Y3I0	17.8334	8.75581702687765e-07	3.97685324948771e-06	0.819929	7.64755874886891e-05	-0.0825152	-0.0102	0.0723152
SNPH|O15079	3.50085	0.0365813	0.0362097	0.130682	0.932452	0.0699503	0.0598015	-0.0101488
VPS50|Q96JG6	14.4509	7.80174483673438e-06	5.88449863958562e-06	0.00164782	0.452687	0.0892305	0.0680977	-0.0211328
MON2|Q7Z3U7	0.105817	0.899759	0.899477	0.993167	0.949969	-0.00394414	-0.00110869	0.00283544
NIPSNAP1|Q9BPW8	17.4687	1.09997863854964e-06	5.49460387855305e-07	0.0141195	0.0305522	0.17538	0.0953763	-0.0800034
SYNPO|Q8N3V7	60.1243	5.79675540230048e-15	1.20254979261091e-09	8.80504347211541e-09	0.00980193	0.768565	0.546401	-0.222164
TENM2|Q9NT68	2.79919	0.0689596	0.0637869	0.221828	0.904323	0.10138	0.0818937	-0.0194862
HNRNPUL2|Q1KMD3	5.97185	0.00434686	0.659997	0.0509454	0.00334308	-0.0175543	0.0533642	0.0709185
PTPRT|O14522	0.643611	0.52904	0.557458	0.620011	1	0.0382929	0.038267	-2.59721e-05
CACNA1B|Q00975	3.58619	0.0338976	0.172814	0.747753	0.0362757	-0.0725495	0.0321626	0.104712
TBC1D9B|Q66K14	1.41991	0.249875	0.241562	0.447064	0.960035	-0.057175	-0.047306	0.00986896
SRRM2|Q9UQ35	9.27962	0.00031329	0.573086	0.000373677	0.00333483	0.0274311	0.123054	0.0956233
IDH2|P48735	40.8913	7.21011364009456e-12	2.68145656243373e-10	1.65151892050908e-07	0.147273	0.269471	0.209619	-0.0598524
NDUFV1|P49821	26.0261	7.88998563549361e-09	3.58670959599294e-09	0.00222548	0.00644968	0.297434	0.16165	-0.135784
SEPTIN11|Q9NVA2	23.772	2.67928498367114e-08	1.2220184419931e-08	0.00244849	0.0137846	0.153835	0.0866642	-0.0671711
UBR1|Q8IWV7	6.41486	0.00301413	0.00197719	0.17873	0.280173	-0.0704247	-0.0391381	0.0312866
SORBS2|O94875	9.79095	0.000212872	0.000979214	0.000685202	0.867197	0.162973	0.185514	0.022541
PPFIA2|O75334	12.6017	2.77273904966342e-05	8.88095872220163e-05	0.000246164	0.988253	0.131014	0.1354	0.00438548
GUCY1A2|P33402	6.06076	0.00403743	0.0499594	0.648061	0.00488769	0.0609405	-0.0249783	-0.0859187
SMC3|Q9UQE7	23.8143	2.61727083798265e-08	1.20379854973152e-08	0.00106165	0.0288383	-0.231104	-0.140033	0.091071
STAT1|P42224	3.3642	0.0413445	0.0458434	0.858568	0.179025	0.113341	0.0270542	-0.0862866
RNH1|P13489	13.9986	1.05860777282476e-05	6.45639118923569e-06	0.0830271	0.0214205	-0.2376	-0.109131	0.128469
VAC14|Q08AM6	26.0507	7.78769871302389e-09	4.85862904353596e-08	0.699557	2.9388705443667e-06	0.112778	0.0154166	-0.0973618
MAST1|Q9Y2H9	7.5233	0.00122951	0.967391	0.00314111	0.0031045	0.0087878	0.135889	0.127102
HERC4|Q5GLZ8	9.67637	0.000232026	0.00017965	0.284686	0.0361376	0.12501	0.0489977	-0.076012
FGG|P02679	6.52411	0.00275579	0.015776	0.922441	0.00653943	-0.663388	0.0981651	0.761553
FKBP4|Q02790	2.64847	0.0791626	0.285356	0.782	0.0803204	-0.0738897	0.0358155	0.109705
RCN2|Q14257	2.60552	0.082347	0.899533	0.0906043	0.157789	0.0127814	0.0689465	0.0561651
TAOK1|Q7L7X3	38.5822	1.92869705456033e-11	7.18251812810576e-09	5.26684690416168e-07	0.117887	0.112812	0.0856035	-0.0272085
PLCD1|P51178	17.3088	1.21640383789063e-06	1.18634878709667e-06	0.000257384	0.571739	-0.369992	-0.302093	0.0678993
ACTA1|P68133	4.4689	0.01559	0.0207542	0.890492	0.0833486	0.0518362	0.00954351	-0.0422927
LANCL2|Q9NS86	17.1939	1.30790494174934e-06	6.56724779335427e-07	0.0152712	0.0316546	0.149138	0.0809344	-0.0682033
ARHGAP23|Q9P227	12.5398	2.89579666049284e-05	2.13161301273468e-05	0.00390698	0.475132	-0.100949	-0.0761353	0.0248133
TECPR1|Q7Z6L1	10.36	0.000139285	0.000111109	0.282338	0.0261447	0.209577	0.0798369	-0.12974
ARMC1|Q9NVT9	8.73412	0.000475819	0.000694975	0.00460665	0.965876	0.0936387	0.0874264	-0.00621227
OPTN|Q96CV9	14.2345	9.02464067601945e-06	0.000490532	1.14878512104122e-05	0.269079	0.106024	0.148692	0.0426685
ACADVL|P49748	3.94062	0.0247548	0.620161	0.0214786	0.113102	-0.0497063	-0.161366	-0.111659
TNPO1|Q92973	24.8724	1.46583289710011e-08	1.04749693918826e-07	4.71403507451562e-07	0.97101	-0.112767	-0.117014	-0.00424753
EFTUD2|Q15029	5.51309	0.00638192	0.00442903	0.145223	0.479199	-0.0582107	-0.0370815	0.0211292
WASHC4|Q2M389	17.1683	1.32926601022358e-06	7.35780095406646e-07	0.00219396	0.164095	-0.136626	-0.0919484	0.0446779
PITPNM1|O00562	1.35205	0.266606	0.306924	0.984934	0.425418	0.0558856	0.00692353	-0.0489621
LNPEP|Q9UIQ6	0.00837777	0.991658	0.992833	0.999967	0.994254	-0.00305528	-0.000229215	0.00282607
EPS15|P42566	9.40652	0.000284505	0.00037682	0.00392068	0.926369	-0.163582	-0.1482	0.0153824
PTK2|Q05397	13.9176	1.11844188451532e-05	9.84213832788683e-06	0.00130288	0.583854	0.0885485	0.0708447	-0.0177038
RIMS2|Q9UQ26	23.7566	2.7022226049267e-08	5.66204467755682e-08	4.40335149265447e-06	0.842435	0.156995	0.143048	-0.0139467
XPOT|O43592	14.787	6.23154748844924e-06	3.82261471327805e-05	4.25717846155305e-05	0.89175	-0.117293	-0.128916	-0.0116233
YWHAG|P61981	8.45426	0.000590969	0.012045	0.000555336	0.351406	0.0602143	0.08946	0.0292456
SEC24C|P53992	8.96523	0.000398321	0.000267876	0.205191	0.0763381	0.0654589	0.0297153	-0.0357436
PHGDH|O43175	38.3009	2.17924527992076e-11	7.40427809862602e-08	8.85274890116694e-06	0.0137646	-0.506207	-0.331481	0.174726
VPS18|Q9P253	0.106957	0.898738	0.889339	0.962507	0.985119	-0.00609914	-0.00384787	0.00225127
TOM1L2|Q6ZVM7	50.19	1.85496101378084e-13	1.17766835164015e-07	1.17715094227092e-06	0.516665	0.276375	0.243381	-0.032994
CS|O75390	15.3496	4.29406994254758e-06	5.47967151931505e-06	0.361735	0.00157455	0.165453	0.0474442	-0.118009
NDRG4|Q9ULP0	7.04658	0.00180207	0.00149488	0.0320281	0.715904	-0.109788	-0.0856386	0.0241498
HNRNPH3|P31942	8.10551	0.000775944	0.0204379	0.547635	0.000988846	-0.0747712	0.0314588	0.10623
PTPRN2|Q92932	9.02592	0.000380222	0.0146415	0.000299554	0.228733	0.122588	0.195383	0.0727953
YARS1|P54577	7.53511	0.001218	0.000796364	0.0639123	0.409892	0.108066	0.071005	-0.0370608
SLC12A2|P55011	0.363387	0.696863	0.9597	0.685198	0.806801	-0.0131389	-0.0442145	-0.0310756
TRIM3|O75382	11.1271	7.93730942817086e-05	0.00291289	8.17872128766606e-05	0.288461	0.0695963	0.101269	0.0316732
PLCD3|Q8N3E9	33.7437	1.69719844794315e-10	1.18603257662042e-06	1.20500353795183e-06	0.228392	-0.493934	-0.388188	0.105746
HCN1|O60741	16.6458	1.8528912928336e-06	1.05912418801868e-06	0.00221724	0.193605	0.286548	0.195891	-0.0906576
SCP2|P22307	7.69132	0.00107578	0.00268154	0.00388162	0.972262	-0.147237	-0.157112	-0.00987492
ABCA2|Q9BZC7	1.9116	0.156889	0.18353	0.248071	1	-0.0936489	-0.0936406	8.34608533456516e-06
GUCY1B1|Q02153	3.97936	0.0239233	0.440738	0.0182798	0.173473	-0.0272314	-0.0687793	-0.0415479
DDX17|Q92841	20.7387	1.51047526396074e-07	0.000665896	0.0627982	1.39890615202809e-07	-0.0814763	0.0529594	0.134436
BRAF|P15056	34.4283	1.2353575282103e-10	6.92174624264984e-08	4.43968688479401e-08	0.878998	0.16842	0.157556	-0.0108645
DDAH1|O94760	8.27911	0.000677366	0.00531114	0.920896	0.00210188	-0.0580584	0.00764121	0.0656996
PICALM|Q13492	5.63601	0.00575507	0.00471746	0.0666137	0.737102	0.0498153	0.0381485	-0.0116668
LDHA|P00338	10.5404	0.000121913	7.63259607773348e-05	0.018034	0.344523	0.140542	0.0958046	-0.0447372
GRIN2B|Q13224	15.5987	3.64675802199454e-06	3.23852251948864e-06	0.000644581	0.548676	0.203167	0.162614	-0.0405531
SHTN1|A0MZ66	9.51396	0.000262276	0.000196471	0.267842	0.0423827	-0.125913	-0.0508766	0.075036
SCRIB|Q14160	15.0958	5.07649575500042e-06	6.06036017347655e-06	0.000390653	0.75052	-0.173951	-0.149253	0.0246979
LAMC1|P11047	13.1813	1.85240425294587e-05	9.71874753281643e-05	0.000107879	0.903531	-0.252753	-0.277708	-0.0249554
MPP1|Q00013	1.68743	0.1938	1	0.267961	0.222674	-1.94168e-05	-0.063237	-0.0632175
COPG1|Q9Y678	2.06778	0.135535	0.115225	0.445736	0.791783	-0.0327146	-0.0218213	0.0108932
DYNC1I1|O14576	10.6895	0.000109249	0.00170834	0.000165947	0.497151	0.0997786	0.132012	0.0322336
AHSA1|O95433	0.988052	0.378376	0.749667	0.794103	0.349808	-0.0341395	0.0337588	0.0678982
ALCAM|Q13740	22.9181	4.31567274517371e-08	2.54706016278305e-08	0.000189542	0.151905	-0.255536	-0.181285	0.0742503
WNK1|Q9H4A3	2.71338	0.0745894	0.112662	0.994802	0.15774	-0.0406903	-0.00214984	0.0385405
MAGI1|Q96QZ7	4.95092	0.0102879	0.00720896	0.215796	0.440061	0.0864817	0.0515223	-0.0349594
LCP1|P13796	7.63948	0.00112097	0.00123908	0.0126522	0.891124	-0.352809	-0.308062	0.0447475
APP|P05067	67.2475	6.07268175770517e-16	9.79891899451644e-11	8.72891163836502e-10	0.75765	-0.823341	-0.76757	0.0557708
ERBIN|Q96RT1	23.4063	3.28303429485188e-08	3.92221544132099e-08	1.6040787818139e-05	0.562615	-0.324809	-0.272502	0.0523073
ADAM23|O75077	4.04405	0.0225992	0.83085	0.104781	0.0197291	0.0282804	-0.111509	-0.13979
PLS3|P13797	2.08778	0.133025	0.112164	0.621074	0.597333	-0.0703062	-0.0356497	0.0346565
HCN2|Q9UL51	0.780975	0.462635	0.731023	0.893096	0.447901	0.0571507	-0.0378957	-0.0950464
CELSR2|Q9HCU4	7.00712	0.00186042	0.00461829	0.974592	0.0120711	0.0944493	0.00684226	-0.087607
KIF1B|O60333	6.85994	0.00209588	0.128254	0.235467	0.00150931	0.0552038	-0.050921	-0.106125
ARHGAP26|Q9UNA1	27.1998	4.25693367319562e-09	1.21406250608302e-08	7.28128591864774e-07	0.903361	0.229381	0.214606	-0.0147743
BRSK1|Q8TDC3	37.4282	3.19363287451117e-11	1.00969796991996e-07	1.75260322532456e-06	0.0668057	0.181443	0.131473	-0.0499699
CYLD|Q9NQC7	5.6651	0.0056163	0.00435067	0.0782942	0.673285	0.0775472	0.0570164	-0.0205308
SYNCRIP|O60506	0.422066	0.657654	0.659194	0.76455	0.994938	0.0140405	0.0124461	-0.00159439
PRRC2A|P48634	18.2997	6.55720415740381e-07	4.58795820401647e-06	7.44762263449328e-06	0.912371	0.162398	0.175222	0.0128245
HIP1R|O75146	10.5367	0.000122242	0.000347129	0.000774226	0.98563	-0.131863	-0.137221	-0.00535845
INF2|Q27J81	1.1982	0.308973	0.466851	0.971097	0.35085	0.0624695	-0.0134557	-0.0759252
LLGL1|Q15334	20.1675	2.11651222050193e-07	1.64559610271731e-07	0.000168437	0.357346	-0.34349	-0.26471	0.0787795
CACNA2D3|Q8IZS8	1.43885	0.245402	0.612066	0.762135	0.224739	0.0367924	-0.0302037	-0.0669961
GNAS|P63092	6.04867	0.00407813	0.00358534	0.0449544	0.790741	-0.105934	-0.0847786	0.0211557
ASAP2|O43150	26.0286	7.87946644088680e-09	4.06588840373701e-09	0.00769141	0.00184991	0.208302	0.100264	-0.108039
EXOC8|Q8IYI6	14.8741	5.88052202256333e-06	3.26246429127597e-06	0.00554952	0.180551	0.0785581	0.051762	-0.026796
RIMBP2|O15034	23.9561	2.42010082250316e-08	1.22820696946135e-08	0.00032819	0.0725945	0.23514	0.156135	-0.0790047
TARS1|P26639	25.4837	1.0540262783191e-08	1.12688157694052e-08	0.0986178	0.000115664	-0.151931	-0.0510236	0.100907
EML6|Q6ZMW3	32.5561	2.96891157400394e-10	5.38058057798451e-08	0.00153198	0.000808576	0.250666	0.126248	-0.124418
CALM3|P0DP25	3.79779	0.0280863	0.0306462	0.0933275	0.967007	0.0522738	0.0471588	-0.00511498
PIKFYVE|Q9Y2I7	1.03369	0.362044	0.954739	0.549013	0.345485	0.00484989	-0.019414	-0.0242639
LANCL1|O43813	5.19052	0.00838556	0.0262415	0.0130191	0.842263	-0.0816602	-0.099343	-0.0176828
FKBP15|Q5T1M5	4.60871	0.013811	0.0532001	0.0162497	0.733845	0.0503061	0.06674	0.0164339
EHBP1|Q8NDI1	9.8697	0.000200664	0.000366128	0.00190321	0.991234	0.0686857	0.0665004	-0.00218529
MARK1|Q9P0L2	44.7856	1.4725420296682e-12	1.580869401401e-07	4.55073387789426e-07	0.986548	0.234658	0.230289	-0.00436869
RB1CC1|Q8TDY2	1.49352	0.232948	0.558646	0.205913	0.678813	-0.018254	-0.0336106	-0.0153565
P4HB|P07237	7.61736	0.00114084	0.000742112	0.0631676	0.401228	0.080586	0.0527709	-0.0278152
MCCC1|Q96RQ3	1.97851	0.147344	0.140402	0.830679	0.433841	-0.0872328	-0.0291197	0.0581131
PDIA3|P30101	1.29838	0.280657	0.269993	0.485704	0.958496	-0.0299698	-0.02447	0.0054998
LMNB2|Q03252	14.0101	1.05040284554978e-05	1.09601449816976e-05	0.309721	0.00385516	-0.128665	-0.0411407	0.087524
PRKAR2A|P13861	2.86125	0.0651636	0.128455	0.0820091	0.90226	0.0334097	0.0409847	0.00757497
UBQLN1|Q9UMX0	12.8124	2.39301245885037e-05	0.000545688	4.04469994195189e-05	0.445139	0.0841472	0.110814	0.0266672
PPP3R1|P63098	3.83506	0.0271747	0.031641	0.0824239	0.983722	0.0703671	0.0655284	-0.00483874
MDN1|Q9NU22	2.96912	0.0590702	0.2016	0.843916	0.0677913	-0.0411901	0.0146128	0.0558029
SLC3A2|P08195	0.206868	0.813714	0.972615	0.917015	0.797646	-0.00607006	0.0118671	0.0179371
CUL4B|Q13620	4.10925	0.021341	0.950372	0.0677474	0.022603	-0.00660606	0.0546102	0.0612163
RPTOR|Q8N122	13.7761	1.23149109533192e-05	1.09050540159084e-05	0.23947	0.0063068	0.0835033	0.0295556	-0.0539476
LRRC7|Q96NW7	14.6489	6.83289639027549e-06	5.55696185342569e-05	3.45953077447447e-05	0.809279	0.164681	0.187386	0.0227046
MPRIP|Q6WCQ1	15.6491	3.52850866119916e-06	3.01714180173107e-06	0.000701257	0.520277	0.136403	0.10808	-0.0283231
RPS6KA2|Q15349	40.9281	7.09979896273687e-12	1.4049931109239e-08	3.59024227569726e-07	0.0840927	-0.325829	-0.243613	0.0822163
SFPQ|P23246	2.54915	0.0867286	0.753457	0.32238	0.0715947	-0.0225561	0.0503354	0.0728915
GABBR2|O75899	15.249	4.58813029307361e-06	4.92156146147948e-06	0.000464216	0.683638	0.163295	0.136861	-0.0264336
PPP6R2|O75170	38.1395	2.33800467525559e-11	3.33948561280084e-07	6.56822163047632e-06	0.0186838	0.190038	0.126813	-0.0632244
ATG7|O95352	4.55574	0.0144589	0.0202163	0.0426673	0.999342	-0.0666323	-0.0657727	0.000859519
MYEF2|Q9P2K5	5.15868	0.00861575	0.771046	0.00985979	0.0325294	0.0158024	0.0770424	0.06124
USP47|Q96K76	3.24709	0.0459361	0.0360858	0.486062	0.443697	-0.0576195	-0.0289181	0.0287014
GNAI2|P04899	4.3141	0.0178387	0.013424	0.186512	0.625283	0.0616006	0.0414016	-0.020199
DBN1|Q16643	14.4596	7.75642248568051e-06	2.2231755959834e-05	0.000119938	0.999978	0.12992	0.129748	-0.00017232
UBE3C|Q15386	0.612061	0.545639	0.986167	0.67324	0.539804	0.00242502	-0.0143529	-0.0167779
CADM1|Q9BY67	8.07187	0.000796701	0.00938675	0.000923873	0.495252	0.0933071	0.12923	0.035923
REPS1|Q96D71	3.00022	0.0574253	0.0883551	0.0938887	0.980198	0.0316043	0.0344967	0.00289239
FRYL|O94915	11.4775	6.16113907848265e-05	3.65352988801471e-05	0.0922448	0.0584591	-0.177392	-0.0876214	0.0897708
KLC2|Q9H0B6	20.4566	1.78342618825742e-07	1.63783446038845e-06	0.942697	1.1777058075535e-05	0.137864	0.0088856	-0.128979
SKP1|P63208	0.486252	0.617369	0.989171	0.638841	0.683875	-0.00356292	-0.0253989	-0.021836
KIAA0513|O60268	30.4618	8.17403419872753e-10	2.38602142155209e-07	2.8108691047954e-07	0.144013	0.183927	0.243285	0.0593572
DOCK7|Q96N67	3.8066	0.027868	0.0793295	0.0336406	0.809934	-0.0415342	-0.0536201	-0.0120859
LAP3|P28838	17.7455	9.24947132114037e-07	0.00791227	4.53404822908787e-07	0.00382099	-0.225209	-0.476669	-0.25146
MAST3|O60307	8.52905	0.000557625	0.00044895	0.0172699	0.651822	0.185633	0.143647	-0.0419856
ILF2|Q12905	12.8391	2.34890472164409e-05	0.000404986	0.898866	0.000128327	-0.0772394	0.00923077	0.0864701
SYT2|Q8N9I0	10.6905	0.000109175	0.202356	7.72228411770604e-05	0.00606333	-0.274422	-0.7998	-0.525378
TINAGL1|Q9GZM7	5.55465	0.00616242	0.004881	0.0770381	0.701514	-0.161714	-0.120718	0.0409959
NTRK2|Q16620	3.25668	0.0455413	0.566821	0.0371907	0.207064	0.0304298	0.0833533	0.0529235
ABLIM2|Q6H8Q1	22.438	5.66156292917324e-08	9.39465784055571e-08	1.11999462631962e-05	0.762551	0.21745	0.192635	-0.0248156
HNRNPR|O43390	1.56163	0.218341	0.336334	0.987302	0.280401	-0.0351157	0.00415964	0.0392754
TSC1|Q92574	19.0538	4.13216120959022e-07	1.12870369983753e-06	1.78303274137592e-05	0.975917	0.131171	0.126184	-0.00498704
CAT|P04040	10.484	0.000127084	0.00383788	0.645962	0.000256813	-0.250637	0.0737444	0.324382
CACNA2D2|Q9NY47	0.439765	0.646282	0.749624	0.990962	0.680414	-0.0227099	0.00444576	0.0271557
GRIA1|P42261	9.84029	0.000205136	0.00155941	0.00043739	0.705845	0.154721	0.1896	0.0348797
PPP5C|P53041	25.2554	1.19166012242542e-08	6.63302516246134e-08	5.5659155273613e-07	0.99732	0.136725	0.138252	0.00152661
RAP1GAP2|Q684P5	27.7858	3.14318717867822e-09	3.65483524255028e-05	6.4088180096682e-07	0.00493334	0.179129	0.30626	0.12713
OCRL|Q01968	4.58036	0.0141539	0.0258572	0.0306408	0.97765	-0.100325	-0.108178	-0.00785371
VGF|O15240	55.641	2.63420918536271e-14	4.02737138064653e-11	4.76855274558882e-08	0.662095	1.34437	1.2231	-0.121268
DNAJA2|O60884	9.8965	0.000196675	0.105701	0.0664938	0.00011727	-0.0363852	0.0444135	0.0807987
FAM169A|Q9Y6X4	7.16243	0.00164143	0.0188513	0.0016668	0.465931	0.0671111	0.0965418	0.0294307
DCTN4|Q9UJW0	1.37375	0.261134	0.941932	0.450265	0.2464	-0.00519057	0.0211305	0.0263211
STAM|Q92783	54.1742	4.39847189672858e-14	2.12961269275209e-07	5.41226492605194e-08	0.731651	0.151847	0.164776	0.0129289
PAFAH1B1|P43034	1.56982	0.21665	0.187892	0.630135	0.746627	0.0284508	0.0163339	-0.0121169
IDH3B|O43837	5.24472	0.00800811	0.0121704	0.906558	0.0491994	0.136771	0.0215905	-0.11518
PRODH|O43272	10.4299	0.000132272	0.422649	0.000133876	0.0026025	-0.121274	-0.468249	-0.346974
PPP2CA|P67775	16.5877	1.92303914974994e-06	1.68832378256711e-05	1.2844240190435e-05	0.824555	0.0867937	0.0974541	0.0106604
ECHS1|P30084	14.4299	7.91257691529432e-06	1.28905484763076e-05	0.512881	0.00131463	0.158497	0.0383861	-0.120111
MAOB|P27338	20.3421	1.90834496831655e-07	1.30772041528893e-07	0.000246151	0.271769	-0.339606	-0.252555	0.0870513
EMC1|Q8N766	4.45323	0.0158036	0.0120889	0.440143	0.276137	-0.0426051	-0.0195832	0.0230219
GFM1|Q96RP9	1.99532	0.145042	0.158006	0.930008	0.339394	0.0969261	0.020874	-0.076052
PPIA|P62937	28.0837	2.69723274695591e-09	2.45479730823672e-08	0.00584034	0.00110668	-0.143823	-0.0687218	0.0751015
NDRG3|Q9UGV2	2.8135	0.0680644	0.399968	0.572776	0.0578036	-0.0251991	0.0216553	0.0468544
TFG|Q92734	12.5903	2.79490919907956e-05	1.93946487468954e-05	0.00470454	0.421325	0.0684273	0.0503737	-0.0180536
ARHGAP1|Q07960	0.640683	0.530558	0.589694	0.999239	0.634579	-0.0363918	-0.00151957	0.0348722
PCDH7|O60245	2.04002	0.139098	0.151014	0.925546	0.33427	0.0526434	0.0115612	-0.0410822
PYGL|P06737	3.13733	0.0507188	0.0748913	0.0902872	0.989747	-0.163645	-0.174028	-0.0103835
TRAPPC11|Q7Z392	9.3428	0.000298599	0.0002216	0.266432	0.0463765	0.074558	0.0304394	-0.0441185
DMTN|Q08495	27.596	3.46640651306978e-09	9.67626457848425e-08	3.88880466717367e-08	0.638904	0.206972	0.237429	0.0304569
SELENBP1|Q13228	13.7946	1.2160756785948e-05	7.75938817920707e-06	0.101771	0.0186096	-0.370639	-0.164349	0.20629
LRBA|P50851	2.30946	0.108227	0.920825	0.253465	0.101108	-0.00684871	0.0313192	0.0381679
PPFIA1|Q13136	2.50838	0.0900476	0.0750194	0.361712	0.773053	-0.0581827	-0.0396785	0.0185041
DYNC1LI1|Q9Y6G9	17.3554	1.18123571265841e-06	1.83937920786859e-05	5.3810059637005e-06	0.661631	0.118627	0.140098	0.0214709
FARSB|Q9NSD9	34.7105	1.08485618122931e-10	1.15846411464187e-06	9.33809839454014e-08	0.683522	0.293853	0.261821	-0.0320312
PPP2CB|P62714	23.5283	3.06745741176811e-08	1.40444745833079e-08	0.00140258	0.0250425	0.0865088	0.0514953	-0.0350135
GAPVD1|Q14C86	6.54617	0.00270648	0.782755	0.0252211	0.00239354	-0.00932554	0.0414219	0.0507475
TRRAP|Q9Y4A5	4.15548	0.020493	0.0677012	0.943191	0.0354272	-0.0419056	0.00664806	0.0485537
GLUL|P15104	0.535633	0.588117	0.567973	0.924678	0.830126	0.0996472	0.0408027	-0.0588446
SART3|Q15020	2.04621	0.138295	0.382312	0.820549	0.138403	-0.0321873	0.0160197	0.048207
NAE1|Q13564	7.2234	0.00156292	0.00122796	0.0344011	0.659575	-0.0617225	-0.0468127	0.0149098
PCNT|O95613	3.6333	0.0325042	0.108116	0.0342984	0.733639	-0.115144	-0.158675	-0.0435308
GART|P22102	2.67505	0.0772559	0.110246	0.123939	0.987896	-0.0872701	-0.0938218	-0.00655171
RACK1|P63244	3.03951	0.0554148	0.0881466	0.994656	0.12683	0.0404416	0.00204917	-0.0383924
DLAT|P10515	28.4953	2.18607884423613e-09	2.20374669928652e-07	0.00340772	0.00165105	0.235015	0.11755	-0.117465
CTSD|P07339	11.9658	4.3440033065552e-05	0.000259944	0.000173694	0.842163	-0.168178	-0.191278	-0.0230997
PSAT1|Q9Y617	32.7254	2.73970195699398e-10	1.14757427592236e-07	3.08223437212041e-05	0.028246	-0.472519	-0.312621	0.159898
QARS1|P47897	1.92347	0.15515	0.260816	0.985955	0.212404	0.0507198	-0.00567662	-0.0563964
ANKS1B|Q7Z6G8	23.5739	2.9905805559865e-08	2.09159448649743e-08	7.34575059964104e-05	0.236752	0.222577	0.166709	-0.0558674
SBF2|Q86WG5	12.1273	3.87351393843049e-05	0.000439199	9.37987308937682e-05	0.641019	-0.153711	-0.189097	-0.0353861
KIF3A|Q9Y496	4.50948	0.0150504	0.346386	0.0109555	0.162146	0.0276944	0.0654802	0.0377858
FECH|P22830	3.10616	0.0521688	0.0767591	0.981446	0.134707	0.141198	0.0129934	-0.128205
SWAP70|Q9UH65	18.1919	7.00842485915488e-07	5.70758506346358e-07	0.000302664	0.428213	-0.258736	-0.201998	0.0567378
SFXN1|Q9H9B4	16.4883	2.04956508265087e-06	1.23254251149785e-06	0.00180096	0.235303	0.207982	0.145903	-0.0620798
KIAA1549L|Q6ZVL6	41.7711	4.99797133556179e-12	2.38647137030076e-09	9.17852954751552e-08	0.176814	0.387029	0.306057	-0.0809715
CTNNA1|P35221	15.1907	4.76813554577153e-06	3.99414730611891e-06	0.000891901	0.516162	-0.198943	-0.156798	0.0421451
SKIV2L|Q15477	3.93747	0.0248236	0.0858614	0.027202	0.737313	-0.0638652	-0.0866074	-0.0227422
NAA15|Q9BXJ9	4.75281	0.0121958	0.0633047	0.0124213	0.622807	0.0441191	0.0625648	0.0184457
EEF1G|P26641	0.706573	0.497458	0.467522	0.859631	0.829263	0.0248572	0.0121859	-0.0126712
AMER2|Q8N7J2	1.37632	0.260494	0.625644	0.77062	0.239288	-0.0455111	0.0374421	0.0829533
SEPTIN3|Q9UH03	10.8776	9.51923400212794e-05	6.08910153334641e-05	0.0138442	0.367187	0.148151	0.103089	-0.0450621
LRP4|O75096	0.300853	0.741315	0.909851	0.719355	0.903606	-0.0196015	-0.0405852	-0.0209837
SEPTIN6|Q14141	25.8654	8.59428107974094e-09	1.40786923230607e-08	3.30449758922935e-06	0.690122	0.200978	0.176042	-0.0249362
YWHAB|P31946	12.6654	2.65176206791894e-05	0.00033006	6.58847040180266e-05	0.625332	0.073611	0.0906658	0.0170548
NRXN2|Q9P2S2	2.38581	0.100838	0.51516	0.0823074	0.418224	-0.0288938	-0.0631999	-0.0343061
RPN1|P04843	6.84431	0.00212264	0.00892942	0.986624	0.00736805	-0.070316	0.00395942	0.0742754
KNDC1|Q76NI1	12.9982	2.1029490562046e-05	1.81380285692034e-05	0.247809	0.00871668	0.204318	0.0734328	-0.130885
APEH|P13798	0.558914	0.574828	0.996541	0.617096	0.623712	0.00245333	0.0321918	0.0297385
ASTN1|O14525	21.1803	1.16676792248012e-07	6.12151669354688e-08	0.000687438	0.102727	0.176097	0.117669	-0.0584281
EIF5B|O60841	6.0887	0.00394495	0.00378532	0.594247	0.0773342	-0.0440093	-0.0141238	0.0298854
ALS2|Q96Q42	8.26957	0.00068243	0.0149144	0.000607766	0.327742	0.0686379	0.104034	0.0353959
C1QBP|Q07021	1.0481	0.35704	0.359592	0.516961	0.987166	0.0391028	0.034609	-0.00449386
ERC1|Q8IUD2	5.13751	0.00877248	0.00941435	0.0469829	0.934322	-0.077255	-0.0680649	0.00919013
VDAC2|P45880	18.8531	4.66903949642226e-07	2.32465446114993e-07	0.00272907	0.0771488	0.161321	0.101142	-0.0601795
PITPNM2|Q9BZ72	6.77707	0.00224181	0.00479878	0.95088	0.0160348	0.0992519	0.0101012	-0.0891507
SH3PXD2A|Q5TCZ1	12.5962	2.78349322828982e-05	0.000200116	0.00010679	0.801098	0.0919122	0.106005	0.014093
COPS4|Q9BT78	2.05884	0.136672	0.996982	0.217297	0.153128	-0.000868422	0.0219325	0.0228009
TMOD2|Q9NZR1	1.31024	0.277489	0.294408	0.955746	0.485964	-0.0213592	-0.00449028	0.0168689
GTF2I|P78347	27.0596	4.57939442682803e-09	3.7010475795185e-09	0.0415512	0.000182121	-0.172972	-0.065941	0.107031
MARS1|P56192	8.99261	0.000390047	0.000269252	0.224198	0.067927	0.0781959	0.0344713	-0.0437246
ATP1B1|P05026	10.0183	0.000179553	0.000183182	0.444766	0.0157901	0.144377	0.0452935	-0.0990834
AVL9|Q8NBF6	24.7862	1.53611061984865e-08	1.43275536879095e-07	3.57406152562412e-07	0.920692	0.237197	0.252374	0.0151765
RASGRF1|Q13972	19.7198	2.76449480290727e-07	5.5951708320956e-06	0.991386	6.4136197650555e-06	0.265184	-0.0069483	-0.272132
PPM1H|Q9ULR3	35.1995	8.6729378066347e-11	8.93121805335978e-07	8.08724045286979e-06	0.0388831	0.199993	0.13775	-0.0622434
CCAR2|Q8N163	3.29882	0.0438463	0.128729	0.0465352	0.764444	0.0518309	0.0708652	0.0190343
TOM1|O60784	5.82687	0.00490508	0.0748334	0.00375771	0.321752	0.0576961	0.0965424	0.0388463
CDH2|P19022	12.8304	2.36321230266817e-05	1.84224223608309e-05	0.203716	0.0123351	-0.123971	-0.0477193	0.0762516
YWHAH|Q04917	4.09079	0.0216897	0.0164686	0.429165	0.338733	0.0736679	0.0357699	-0.037898
KIAA1211L|Q6NV74	58.1076	1.13441144957982e-14	1.61488871108457e-08	9.03540386928188e-09	0.903466	0.367896	0.384809	0.0169131
ABCF1|Q8NE71	8.6873	0.000493335	0.332866	0.0316875	0.000307082	-0.0316818	0.0635946	0.0952764
SCYL1|Q96KG9	21.1049	1.21915402027735e-07	7.09408217336449e-06	3.54093873000672e-07	0.352374	0.1091	0.139108	0.0300077
UBR3|Q6ZT12	5.19018	0.00838796	0.0120424	0.886597	0.05466	0.0757818	0.0132368	-0.062545
SARS1|P49591	4.49779	0.0152039	0.0137861	0.634599	0.164963	-0.0724033	-0.0250885	0.0473148
MAPK3|P27361	24.9396	1.41339364753574e-08	6.65059052273875e-09	0.000474167	0.0386149	-0.326121	-0.206033	0.120087
PPP2R5D|Q14738	29.8298	1.11736690366911e-09	1.71143524477695e-07	0.000132901	0.0213552	0.0986591	0.0623261	-0.036333
EGFR|P00533	0.726106	0.488061	0.55478	0.541087	0.990659	-0.0599007	-0.0676664	-0.00776567
ATP2C1|P98194	5.08672	0.00916057	0.338	0.215578	0.00641229	-0.0305492	0.0403779	0.070927
CRTAC1|Q9NQ79	7.24147	0.00154039	0.00329499	0.00586536	0.989048	-0.120629	-0.125791	-0.0051622
SERPINA1|P01009	1.3781	0.26005	0.408223	0.973099	0.306237	-0.28057	0.053656	0.334226
TRAPPC10|P48553	3.69633	0.030732	0.0927931	0.0348315	0.778977	0.0373577	0.049599	0.0122414
ZYG11B|Q9C0D3	13.1425	1.90278708674108e-05	1.57845576630455e-05	0.225437	0.00927803	-0.0944003	-0.0348249	0.0595754
GJA1|P17302	8.8145	0.000447235	0.000902951	0.00278973	0.999973	-0.378551	-0.379265	-0.000713875
TXNL1|O43396	5.63228	0.00577315	0.00966083	0.923359	0.0364052	-0.0608645	-0.00842262	0.0524419
RALA|P11233	6.75361	0.00228501	0.00285377	0.0158084	0.956063	0.0552	0.0504925	-0.00470746
USP11|P51784	8.1055	0.000775953	0.000639723	0.0196784	0.68375	0.17726	0.138458	-0.0388017
PAK2|Q13177	9.458	0.000273621	0.000433608	0.719717	0.00836899	-0.0723999	-0.0153092	0.0570907
KIFBP|Q96EK5	8.12725	0.000762829	0.4619	0.000702288	0.0100694	-0.0293384	-0.106266	-0.0769281
PLXND1|Q9Y4D7	3.96815	0.024161	0.167788	0.0195592	0.455766	0.0830224	0.139362	0.0563393
PSMC3|P17980	10.9332	9.1407947016389e-05	7.16827914448714e-05	0.00634664	0.568291	-0.0602305	-0.0463949	0.0138355
GNB4|Q9HAV0	2.00824	0.143297	0.644074	0.542885	0.120582	-0.0303098	0.0395763	0.0698861
TUBB8|Q3ZCM7	8.19624	0.0007227	0.0230294	0.000556637	0.242234	0.0754843	0.122179	0.0466946
PLA2G6|O60733	2.04401	0.138581	0.131019	0.818539	0.428359	0.068725	0.0234123	-0.0453127
CROCC|Q5TZA2	9.90494	0.000195436	0.000113955	0.0787372	0.135114	-0.195251	-0.107015	0.088236
MMS19|Q96T76	0.908241	0.408796	0.797647	0.778718	0.37691	0.0110031	-0.0128042	-0.0238073
SH3GL2|Q99962	8.16162	0.000742556	0.0235684	0.00057068	0.242003	0.0807369	0.130864	0.0501269
PPP1R9B|Q96SB3	47.7102	4.71350608750627e-13	2.61647143195662e-08	2.2283402123513e-08	0.114601	0.311251	0.242972	-0.0682793
TRIM28|Q13263	2.81816	0.0677755	0.250189	0.793586	0.071006	-0.034143	0.0152434	0.0493864
ADCY2|Q08462	1.94076	0.152652	0.900305	0.34237	0.13873	0.0161028	-0.0574787	-0.0735815
CNKSR2|Q8WXI2	2.97807	0.058592	0.384103	0.0459915	0.387831	0.0390309	0.0791585	0.0401275
FAM171B|Q6P995	1.94051	0.152688	0.771987	0.448769	0.129711	-0.0239302	0.04684	0.0707702
SIRPA|P78324	1.67322	0.196421	0.208621	0.326791	0.992622	0.160904	0.149657	-0.0112468
CPNE6|O95741	18.4584	5.94621945689386e-07	5.6001694959118e-07	0.000181178	0.521643	-0.36601	-0.295908	0.0701023
COPS2|P61201	4.25829	0.0187295	0.0242266	0.0559309	0.995556	0.0268895	0.0259641	-0.000925417
ACAT2|Q9BWD1	6.21049	0.00356676	0.00276538	0.0590977	0.665671	-0.18822	-0.139874	0.0483456
KCNMA1|Q12791	24.1657	2.15616548450229e-08	1.02236996646354e-08	0.000572414	0.0431226	0.178151	0.112719	-0.0654324
JCAD|Q9P266	18.2017	6.96629611503178e-07	7.05267791121234e-05	1.04034633174876e-06	0.212078	0.162815	0.225343	0.0625282
ALDH4A1|P30038	1.31326	0.276688	0.542344	0.254078	0.772769	-0.0598607	-0.0998659	-0.0400052
SCAI|Q8N9R8	25.6073	9.86447456430124e-09	4.52215076496287e-09	0.000538731	0.0274535	0.280761	0.173229	-0.107532
MDH2|P40926	23.9969	2.36618885472425e-08	1.07674232863175e-08	0.00231119	0.0133672	0.189019	0.106553	-0.0824657
ACOT7|O00154	8.55929	0.000544701	0.000329306	0.076356	0.241696	0.10927	0.0648104	-0.0444594
HECW1|Q76N89	12.4968	2.98456558226488e-05	0.000465515	6.13351850491384e-05	0.549146	0.120248	0.152579	0.0323311
GNAI1|P63096	42.0454	4.46267793327016e-12	2.07334361019275e-09	2.65734275861629e-06	0.0121124	0.269174	0.178985	-0.0901892
POLR2A|P24928	4.35751	0.0171761	0.0150005	0.108935	0.824814	-0.0580974	-0.0457583	0.0123391
NUCB1|Q02818	2.53609	0.0877775	0.0854738	0.816684	0.324087	0.106649	0.0330686	-0.0735799
ARF1|P84077	1.91556	0.156307	0.192069	0.980604	0.297789	0.1023	0.0121224	-0.0901777
SPATA20|Q8TB22	0.737954	0.482452	0.840636	0.450877	0.732824	0.0468846	0.111813	0.0649287
CAPZA2|P47755	4.06434	0.0221995	0.0162993	0.283758	0.506157	0.0420229	0.0249721	-0.0170508
EIF3C|Q99613	1.26723	0.289163	0.259543	0.614801	0.85974	-0.0212756	-0.014007	0.00726854
TRIM36|Q9NQ86	22.0317	7.13762872507131e-08	4.1305701192762e-08	0.000284147	0.149783	0.330274	0.232109	-0.0981648
ROCK1|Q13464	36.8088	4.20149405747317e-11	5.01979386270119e-07	1.02783025868192e-07	0.468411	-0.327677	-0.279092	0.0485847
PITPNM3|Q9BZ71	17.0621	1.42160927069531e-06	4.6237363301449e-06	3.21221474161026e-05	0.99976	0.174964	0.174257	-0.00070717
NUCKS1|Q9H1E3	3.70887	0.0303916	0.0263184	0.629544	0.255782	-0.0905073	-0.0345618	0.0559456
DDX5|P17844	0.791192	0.458054	0.438855	0.903117	0.745438	0.0597997	0.0230931	-0.0367066
FMNL2|Q96PY5	7.74933	0.00102744	0.000848489	0.0231649	0.694298	-0.212812	-0.16615	0.0466623
PDZD2|O15018	39.75	1.1677976053036e-11	2.71981669171277e-08	0.00196273	4.51438463811016e-05	0.31487	0.141274	-0.173596
FGA|P02671	5.97104	0.00434979	0.0449175	0.705042	0.00573566	-0.643564	0.232227	0.87579
VDAC3|Q9Y277	12.8431	2.34243402450829e-05	1.503507638001e-05	0.00579844	0.343309	0.141971	0.100809	-0.0411626
LARS2|Q15031	2.56293	0.085636	0.0698994	0.390177	0.721068	0.117102	0.0756857	-0.0414162
PABPC1|P11940	2.51827	0.0892302	0.903941	0.23122	0.0819936	-0.00541793	0.0231461	0.028564
CTTN|Q14247	23.0354	4.04022225130386e-08	7.89161981318287e-08	6.5564845806998e-06	0.825616	0.214894	0.194437	-0.0204565
GSTP1|P09211	27.368	3.90073100975947e-09	3.76187910632605e-08	0.000154391	0.0429299	-0.293136	-0.191731	0.101406
RASA1|P20936	7.5068	0.00124579	0.0137135	0.00136544	0.494155	0.0744778	0.104555	0.0300767
ZNF638|Q14966	21.068	1.24569430217976e-07	0.668316	1.40223944474771e-05	1.63787412965632e-07	-0.0209613	0.136061	0.157022
AKR1B1|P15121	23.0794	3.94176807663455e-08	2.36254613650289e-08	0.0250126	0.00168968	-0.18197	-0.0804161	0.101553
BCAS3|Q9H6U6	28.0333	2.76777243116523e-09	2.42112267480915e-07	0.000118266	0.0428358	0.16639	0.109477	-0.056913
WDR81|Q562E7	1.63383	0.203887	0.254513	0.992844	0.335193	0.0309682	0.00244677	-0.0285214
TXNRD1|Q16881	34.1454	1.40803983816473e-10	8.47591817479344e-10	0.000906958	0.000765266	-0.214744	-0.110288	0.104457
SMC1A|Q14683	29.2725	1.47610354139652e-09	3.06733578532485e-07	0.00821793	0.000483892	-0.232644	-0.105181	0.127463
ARRB1|P49407	27.7239	3.24496601606475e-09	5.53501466882267e-09	0.18211	1.90427639893409e-05	-0.196116	-0.0546725	0.141444
ACSL3|O95573	11.7235	5.16395348564209e-05	2.84663855649736e-05	0.0390865	0.120707	0.124043	0.0710501	-0.0529929
CADM3|Q8N126	21.4007	1.02660905450161e-07	1.66591796690874e-07	1.72995409249976e-05	0.77189	0.268042	0.237436	-0.030606
ANXA5|P08758	27.6208	3.42228987151427e-09	9.69485791646463e-09	6.33234657709814e-07	0.896153	-0.471985	-0.440669	0.0313155
ESYT2|A0FGR8	1.75593	0.181653	0.157027	0.51578	0.806188	0.0283	0.0184911	-0.00980895
USP8|P40818	1.15157	0.323144	0.311658	0.527682	0.962321	-0.0359428	-0.0292796	0.00666326
PPP2R2A|P63151	4.37246	0.016954	0.0821752	0.0167396	0.625886	0.0382773	0.0550513	0.016774
DAAM1|Q9Y4D1	4.74965	0.0122291	0.0121247	0.0668213	0.90499	-0.0886673	-0.0754814	0.0131859
PPP1R21|Q6ZMI0	5.76568	0.00516249	0.185934	0.00347361	0.143534	0.034047	0.0719427	0.0378957
GIT2|Q14161	7.53434	0.00121874	0.00101269	0.0252264	0.705199	0.0464042	0.036306	-0.0100983
THSD7A|Q9UPZ6	42.6172	3.52855373692024e-12	1.7064770230224e-07	1.9644240520619e-09	0.00138581	-0.204822	-0.330701	-0.12588
PLAA|Q9Y263	5.49511	0.00647935	0.0340134	0.893543	0.0119495	0.03658	-0.00713831	-0.0437183
VPS35L|Q7Z3J2	6.80317	0.00219476	0.0257147	0.00209088	0.443789	-0.0460088	-0.0677623	-0.0217536
MARK2|Q7KZI7	10.8556	9.67364230603094e-05	0.0119219	6.40847175108483e-05	0.105391	0.082487	0.141911	0.059424
PLEKHA6|Q9Y2H5	10.7646	0.000103401	6.27577038588845e-05	0.111069	0.0659522	0.150501	0.073604	-0.076897
EIF5|P55010	9.01691	0.000382854	0.00101234	0.933201	0.00472991	-0.0887236	-0.00916717	0.0795564
GRIN1|Q05586	11.8082	4.86050754790982e-05	4.59433371232665e-05	0.00263903	0.690046	0.13639	0.111735	-0.0246547
APBA2|Q99767	17.6693	9.70047998308206e-07	0.000375674	7.85294939520398e-07	0.070069	0.113743	0.178491	0.0647476
PTPRA|P18433	1.94527	0.152008	0.216963	0.195938	0.97001	-0.0410391	-0.0469335	-0.00589446
MDH1|P40925	0.119399	0.887668	0.892921	0.996265	0.934453	-0.0109452	-0.00219819	0.00874701
PCYOX1|Q9UHG3	1.42733	0.248112	0.864018	0.516252	0.221634	0.00843178	-0.0199431	-0.0283749
ADCY9|O60503	7.17689	0.00162244	0.00109307	0.234625	0.151787	0.129229	0.0624238	-0.0668055
GPSM1|Q86YR5	6.21654	0.00354897	0.024984	0.00397607	0.588508	0.0730127	0.100701	0.0276887
VAT1L|Q9HCJ6	11.2262	7.38693644169515e-05	0.000188144	0.844354	0.00204786	-0.272056	-0.0388122	0.233243
PDE1A|P54750	0.997974	0.374762	0.39722	0.493145	0.998967	0.0404733	0.039087	-0.00138632
SUGP2|Q8IX01	7.04432	0.00180536	0.648554	0.00201712	0.0119833	0.03611	0.160374	0.124264
SAMM50|Q9Y512	12.2704	3.50047843925636e-05	4.22137496908226e-05	0.00127007	0.823655	0.18184	0.158233	-0.0236064
DPP3|Q9NY33	0.0639898	0.93808	0.938323	0.996226	0.968664	0.0115008	0.00309853	-0.00840226
LRRC40|Q9H9A6	0.79883	0.45466	0.435164	0.667536	0.958094	0.0377191	0.0289497	-0.00876945
ATAD3A|Q9NVI7	8.88226	0.000424519	0.000298871	0.241246	0.0655664	0.147293	0.0637436	-0.0835489
AFG3L2|Q9Y4W6	16.5192	2.00929351155867e-06	1.35482134122622e-06	0.0886188	0.00646412	0.164366	0.068951	-0.0954153
DENND4B|O75064	19.7433	2.72592599263103e-07	1.2987210817883e-07	0.00513791	0.0321098	0.126912	0.0729066	-0.0540055
CORO2B|Q9UQ03	11.8995	4.55415077966211e-05	2.81702240285675e-05	0.110464	0.0398572	0.120286	0.0561621	-0.0641242
LUZP1|Q86V48	0.113951	0.892497	0.991383	0.890917	0.92769	0.00644157	0.0260594	0.0196178
LRRC8A|Q8IWT6	1.96055	0.149845	0.958739	0.173057	0.222631	-0.0068332	-0.0496416	-0.0428084
OLA1|Q9NTK5	1.17148	0.317012	0.900373	0.308189	0.481262	0.0123014	0.0460802	0.0337789
PLXNC1|O60486	4.2797	0.0183824	0.0433126	0.0287643	0.902614	0.167586	0.19791	0.0303233
SAMHD1|Q9Y3Z3	5.1885	0.00839993	0.00766503	0.063567	0.841005	-0.188327	-0.153357	0.0349705
QDPR|P09417	10.8325	9.83810195093032e-05	5.59879864586721e-05	0.0341168	0.192632	-0.326838	-0.199182	0.127656
PIK3CA|P42336	3.50637	0.0364011	0.140337	0.850085	0.0453298	0.0321138	-0.010027	-0.0421408
PURA|Q00577	36.5916	4.62835769478863e-11	3.5609132645334e-06	1.57834605885767e-06	0.858412	0.147577	0.158185	0.0106075
PEBP1|P30086	25.384	1.11198906091634e-08	6.29805974039499e-09	0.000102815	0.110926	-0.116472	-0.0816644	0.0348081
ADGRL3|Q9HAR2	1.33948	0.269831	0.425936	0.968776	0.311845	-0.0312228	0.00660157	0.0378244
EXOC7|Q9UPT5	7.52872	0.00122421	0.00104369	0.0236229	0.72744	0.0514687	0.0407546	-0.0107141
ARPC2|O15144	2.32563	0.106617	0.0935709	0.333867	0.857706	0.0440135	0.032698	-0.0113155
TGM2|P21980	3.66389	0.0316314	0.0852117	0.966198	0.0547601	0.194314	-0.0247682	-0.219082
AKR1A1|P14550	0.917705	0.40506	0.375846	0.835974	0.769608	-0.0734363	-0.0344688	0.0389675
ESD|P10768	29.9452	1.05511951871645e-09	8.88051894686074e-09	9.46357638087481e-06	0.158685	-0.271354	-0.202784	0.0685705
DOCK5|Q9H7D0	8.46357	0.000586709	0.000530914	0.0131057	0.749245	-0.335893	-0.272794	0.0630982
ACSS1|Q9NUB1	2.71286	0.074625	0.388926	0.0599524	0.451685	-0.057762	-0.112438	-0.0546763
TBK1|Q9UHD2	37.3297	3.3354372568895e-11	1.02021808222239e-06	4.66910543561738e-09	0.99974	0.160928	0.161386	0.00045807
RIC8A|Q9NPQ8	2.28351	0.110865	0.0919696	0.583174	0.580449	-0.0488308	-0.0251918	0.023639
CA2|P00918	15.0359	5.28182944483718e-06	3.55604807622534e-06	0.105572	0.0101803	-0.410828	-0.173592	0.237236
NDUFA9|Q16795	28.6844	1.98591608429731e-09	5.75287271862033e-08	0.000174627	0.0249177	0.253694	0.160491	-0.0932035
PPP1R12A|O14974	48.5103	3.47748963805631e-13	4.01438937074778e-07	7.31818178293849e-07	0.949318	0.217541	0.209958	-0.00758248
DBNL|Q9UJU6	21.4526	9.96207308544889e-08	6.10850624527259e-08	0.000263123	0.188438	0.191412	0.137366	-0.054046
CBR1|P16152	6.93919	0.0019655	0.0042807	0.00675684	0.983503	-0.219779	-0.231645	-0.0118654
GPD1L|Q8N335	3.95032	0.0245437	0.0898859	0.0260761	0.714095	0.0836609	0.115299	0.0316381
UFL1|O94874	5.32725	0.00746678	0.00858852	0.0377173	0.956219	-0.0770531	-0.0696929	0.00736017
PSMD3|O43242	7.5192	0.00123354	0.00115474	0.0189083	0.798775	-0.0495099	-0.0407851	0.00872474
FAM49B|Q9NUQ9	16.517	2.01220781801633e-06	1.35278310964271e-06	0.00109801	0.321198	0.112536	0.0827425	-0.0297933
UBE4A|Q14139	4.2718	0.0185098	0.0134249	0.298134	0.444879	-0.0353363	-0.0200643	0.015272
SNX4|O95219	16.2047	2.45988591831039e-06	1.52449673185284e-06	0.00174334	0.26277	0.165127	0.117337	-0.0477899
C2CD2L|O14523	18.6368	5.32934259218077e-07	3.45459296835493e-07	0.000570907	0.26066	0.162222	0.118185	-0.044037
TIAM2|Q8IVF5	6.83506	0.00213863	0.888849	0.00375396	0.00694936	0.0201934	0.162618	0.142424
ITGB4|P16144	18.6624	5.24627995901625e-07	5.51645206592344e-06	4.18950366176674e-06	0.808097	-0.43789	-0.491162	-0.0532723
PEX5L|Q8IYB4	7.21272	0.00157638	0.00105103	0.0675345	0.442604	0.148341	0.0986353	-0.0497056
CARMIL1|Q5VZK9	0.712757	0.494463	0.895126	0.759133	0.461903	0.0140115	-0.0244855	-0.0384971
DLGAP2|Q9P1A6	23.5525	3.02643442563198e-08	2.03490136851947e-07	8.56796207648891e-07	0.971315	0.220028	0.228503	0.00847413
NID2|Q14112	8.69883	0.000488959	0.000756901	0.00428485	0.978351	-0.204296	-0.193463	0.0108326
BAG3|O95817	5.03211	0.00959772	0.051774	0.0100652	0.624549	-0.259523	-0.363751	-0.104228
CORO1A|P31146	31.3309	5.34680036129729e-10	2.77948317787204e-07	6.41900828934894e-07	0.535041	0.356789	0.304755	-0.052034
AMPD2|Q01433	17.0954	1.39199630489676e-06	7.02096110027917e-07	0.0163614	0.030831	-0.253298	-0.136638	0.116661
ARPC1A|Q92747	6.03351	0.00412975	0.00392434	0.0378452	0.84771	0.0730906	0.0607444	-0.0123462
RAB3C|Q96E17	7.64563	0.00111551	0.0010184	0.0188632	0.777704	0.122166	0.0996235	-0.0225427
GATD3B|A0A0B4J2D5	2.55647	0.0861465	0.303983	0.779077	0.0863313	0.0753019	-0.0377669	-0.113069
TACC1|O75410	24.9151	1.43229618116216e-08	0.000336031	6.96938073918574e-09	0.00226423	0.0764089	0.144018	0.067609
DAAM2|Q86T65	15.9038	2.98903010054511e-06	4.98241225410645e-06	0.000146832	0.887827	-0.350759	-0.319068	0.031691
SYT7|O43581	42.1911	4.20267186377981e-12	1.23037078010937e-07	1.12869291502005e-06	0.0239657	0.280917	0.194842	-0.0860754
DAB2IP|Q5VWQ8	7.02827	0.00182891	0.00249522	0.766592	0.0276945	0.0885032	0.0194463	-0.0690569
MYO1C|O00159	4.26923	0.0185513	0.466456	0.014406	0.132989	-0.0387211	-0.104657	-0.0659355
ANLN|Q9NQW6	10.7367	0.000105537	5.97293906102747e-05	0.0536905	0.135758	-0.661384	-0.374784	0.2866
ARHGAP44|Q17R89	27.1382	4.39566204318333e-09	1.17621016918107e-06	7.24687440069038e-05	0.0837315	0.178184	0.123393	-0.0547912
ELMO2|Q96JJ3	5.30918	0.007582	0.00570512	0.39926	0.203178	-0.0806052	-0.0359923	0.044613
IQSEC3|Q9UPP2	48.8484	3.06094558588084e-13	3.40717956582676e-10	6.26039810247558e-06	0.000640421	0.311589	0.183369	-0.12822
NEDD4L|Q96PU5	8.11239	0.000771768	0.00148599	0.004236	0.999949	0.122823	0.123154	0.00033123
MCF2L|O15068	3.25249	0.0457131	0.206628	0.759354	0.0479523	-0.0386621	0.017629	0.0562911
DOCK10|Q96BY6	15.4757	3.95269632266618e-06	2.45609226601218e-06	0.0022931	0.27511	-0.235184	-0.166787	0.0683969
DHX15|O43143	28.0722	2.71308081746751e-09	1.22855295381363e-07	0.983904	1.32721939105629e-07	-0.166599	0.00502044	0.171619
DARS1|P14868	0.76515	0.469825	0.483849	0.592933	0.997227	-0.0189407	-0.0177394	0.00120137
FAM120A|Q9NZB2	13.8139	1.2001706227519e-05	9.58737102640939e-06	0.00178532	0.512986	0.123395	0.0959191	-0.0274763
GAA|P10253	1.22471	0.301203	0.846105	0.60427	0.270003	0.038679	-0.0745424	-0.113221
EDC4|Q6P2E9	0.75623	0.473928	0.730193	0.445182	0.834159	0.0151508	0.0270242	0.0118734
YWHAQ|P27348	10.7865	0.000101752	6.01610571768774e-05	0.0940712	0.0776541	0.070139	0.0355432	-0.0345958
EXOC6B|Q9Y2D4	5.30708	0.0075955	0.0351626	0.00917867	0.699709	-0.0340973	-0.0452567	-0.0111594
AHCY|P23526	19.6623	2.86149858660448e-07	8.59461628532898e-07	0.599616	7.58902673473338e-05	-0.106064	-0.0196238	0.0864404
VPS33A|Q96AX1	1.5605	0.218574	0.247215	0.970304	0.39381	-0.0233208	-0.00373521	0.0195856
SARS2|Q9NP81	11.575	5.74389164230183e-05	3.3253963139912e-05	0.078094	0.06653	0.167646	0.0853262	-0.0823197
NFS1|Q9Y697	19.75	2.71503919315774e-07	1.41251301211121e-07	0.00124657	0.105172	0.206059	0.135706	-0.0703534
NIPSNAP2|O75323	8.55029	0.000548517	0.000589422	0.00864481	0.854973	0.0918427	0.0790476	-0.0127951
WDR11|Q9BZH6	0.78242	0.461984	0.996617	0.514472	0.513306	0.00162601	0.0253614	0.0237354
SPECC1|Q5M775	10.0672	0.000173124	0.000134399	0.00957489	0.58063	0.117356	0.0898348	-0.027521
CC2D1A|Q6P1N0	7.46391	0.00128914	0.21948	0.101708	0.000813316	-0.0391708	0.0536156	0.0927865
NECTIN1|Q15223	45.2229	1.23840779838707e-12	2.80093770870098e-09	2.13713453600661e-08	0.208384	0.387615	0.313284	-0.0743311
RASAL2|Q9UJF2	26.6912	5.55317060747674e-09	1.2169062313383e-08	1.39151479527921e-06	0.81383	0.19869	0.180449	-0.0182414
PLEKHA5|Q9HAU0	2.65838	0.0784461	0.133361	0.999595	0.142622	0.0590579	-0.00090719	-0.0599651
DDX6|P26196	0.501122	0.608406	0.602897	0.743109	0.988633	-0.0141818	-0.0119902	0.00219156
NAXD|Q8IW45	0.587123	0.559139	0.53474	0.76899	0.95258	-0.0434267	-0.0309994	0.0124273
KIF3B|O15066	6.8281	0.00215076	0.00686592	0.00487388	0.893948	0.0588664	0.0675489	0.00868244
SEL1L|Q9UBV2	8.14869	0.000750118	0.0035971	0.993427	0.00351623	0.107459	-0.00384168	-0.111301
HCFC1|P51610	3.3286	0.042688	0.224482	0.702953	0.0420862	-0.0334564	0.0177637	0.0512201
EPHX1|P07099	12.6831	2.61913337432785e-05	0.0232075	1.41621486814403e-05	0.0206028	-0.174065	-0.356992	-0.182927
TNXB|P22105	3.35518	0.0416806	0.782919	0.0414438	0.118331	-0.0536503	-0.220617	-0.166967
LYST|Q99698	2.2621	0.113091	0.973725	0.217792	0.116113	0.00477799	-0.0406138	-0.0453918
TRAPPC9|Q96Q05	9.01596	0.000383132	0.000359487	0.0093152	0.760136	0.0627287	0.0515741	-0.0111546
NOS1|P29475	5.19436	0.00835818	0.00579524	0.248631	0.351354	0.111314	0.0616007	-0.0497137
SUPT16H|Q9Y5B9	1.92213	0.155345	0.187672	0.975722	0.303419	0.055828	0.00735764	-0.0484704
CLIC4|Q9Y696	17.8742	8.53594146962728e-07	7.90833441066674e-07	0.000236577	0.52404	-0.419978	-0.338573	0.0814048
BCAS1|O75363	5.54936	0.00618995	0.00517294	0.0659315	0.758069	-0.357264	-0.276786	0.0804778
HOOK3|Q86VS8	13.8951	1.13564918808998e-05	6.12909471893186e-05	7.4236181492715e-05	0.908879	0.086442	0.0944884	0.00804638
SUPT6H|Q7KZ85	7.79622	0.000990006	0.0024127	0.950278	0.00877518	-0.106364	-0.0101823	0.0961816
LRSAM1|Q6UWE0	8.3568	0.000637537	0.0108862	0.000640271	0.395235	0.0667649	0.0969042	0.0301393
SCRN1|Q12765	13.3594	1.63830440583792e-05	8.77496211393325e-06	0.0341571	0.0701239	-0.184419	-0.101176	0.0832433
TNPO3|Q9Y5L0	2.92722	0.0613638	0.186339	0.884254	0.0751966	0.0393711	-0.0115947	-0.0509658
PCDH1|Q08174	15.7007	3.41158005318641e-06	4.01191858375727e-05	1.50009123423001e-05	0.716524	0.23499	0.274916	0.0399255
HNRNPH2|P55795	0.523417	0.595218	0.62473	0.672525	0.9999	0.0266182	0.0270172	0.000399075
TWF2|Q6IBS0	13.6744	1.32002016412576e-05	2.21898058634373e-05	0.000376012	0.928478	0.101402	0.0935685	-0.0078339
CNTNAP5|Q8WYK1	7.31079	0.00145708	0.00115005	0.37948	0.0796686	0.141526	0.0558485	-0.0856775
INSR|P06213	10.6809	0.000109946	0.000105492	0.00416969	0.730469	-0.0816057	-0.0673222	0.0142836
ARF3|P61204	17.8128	8.86896547594218e-07	2.35396527370479e-06	3.11396998012858e-05	0.980918	0.108757	0.104951	-0.00380592
ILVBL|A1L0T0	14.1116	9.80619398126358e-06	5.1485152888775e-06	0.0257642	0.067107	-0.161538	-0.0899929	0.0715449
AP3B1|O00203	6.01517	0.00419315	0.0702106	0.00318229	0.306442	-0.061382	-0.103073	-0.0416912
TRIP12|Q14669	3.56565	0.0345244	0.0343478	0.770295	0.199413	0.0545809	0.0162686	-0.0383123
PTGR1|Q14914	4.78491	0.0118634	0.00864972	0.16597	0.571059	-0.285049	-0.188127	0.0969212
SLC25A22|Q9H936	28.9399	1.74512607116552e-09	9.13077036202026e-08	1.34207034374612e-08	0.466964	0.274582	0.327309	0.052727
NASP|P49321	7.32028	0.00144604	0.006276	0.991099	0.00570518	-0.0930213	0.00410225	0.0971236
PIK3R1|P27986	1.32267	0.274207	0.275592	0.440008	0.981888	0.0273381	0.0240178	-0.00332029
HSD17B10|Q99714	7.92948	0.000891134	0.488937	0.00084154	0.0105224	-0.0249497	-0.0926052	-0.0676555
GSPT2|Q8IYD1	12.8903	2.26659866415881e-05	0.000806029	3.00645525481702e-05	0.333849	0.0788356	0.108914	0.0300788
NWD2|Q9ULI1	17.7599	9.16662750126577e-07	9.81475050454428e-07	0.000171619	0.621316	0.259695	0.216145	-0.0435499
GBF1|Q92538	13.1288	1.92097277595159e-05	5.62658351833667e-05	0.823692	0.000807811	0.129486	0.0183043	-0.111181
RASAL1|O95294	10.7147	0.000107246	0.00110023	0.000216353	0.632643	0.240042	0.300331	0.0602881
NAP1L1|P55209	2.24688	0.114702	0.395605	0.742283	0.107885	-0.0224924	0.0140122	0.0365046
DDX3X|O00571	0.971314	0.384556	0.887907	0.656457	0.353018	-0.0117933	0.0246223	0.0364155
DYNC1I2|Q13409	29.1931	1.53612215170018e-09	2.29004488963435e-07	0.000115704	0.0297299	-0.238288	-0.153691	0.0845964
GSPT1|P15170	12.8406	2.346462091619e-05	6.09591215686711e-05	0.789519	0.00107259	-0.0764771	-0.0119975	0.0644796
SOD2|P04179	3.92094	0.0251883	0.143314	0.0216619	0.528884	-0.0588181	-0.0931571	-0.034339
MAPRE3|Q9UPY8	30.9808	6.33902807054511e-10	3.51785757756612e-07	1.82355288647074e-07	0.868335	0.168751	0.15677	-0.0119806
NEMF|O60524	8.59695	0.000529038	0.00126756	0.920541	0.00640472	0.0987919	0.0113842	-0.0874076
MRTFB|Q9ULH7	5.9183	0.004545	0.954728	0.00882154	0.0105549	0.0118809	0.139331	0.12745
SLC25A6|P12236	21.0927	1.22791359450781e-07	6.60637716753953e-08	0.0190389	0.00516324	0.254137	0.12151	-0.132627
MAP3K5|Q99683	18.8479	4.68386557675647e-07	2.25954344346135e-07	0.00562562	0.0416299	-0.201736	-0.11748	0.0842562
SEPTIN4|O43236	0.149009	0.861885	0.96515	0.849565	0.939208	-0.0104161	-0.0247335	-0.0143174
MAT2A|P31153	6.91792	0.00199965	0.01368	0.896212	0.00462629	-0.0459331	0.0077772	0.0537103
NAMPT|P43490	1.98402	0.146585	0.141759	0.844966	0.41981	-0.13724	-0.0437603	0.0934794
PSD|A5PKW4	8.95059	0.000402821	0.000279983	0.230189	0.0671519	0.200046	0.0876242	-0.112422
SCCPDH|Q8NBX0	5.08624	0.00916436	0.0177013	0.0215759	0.976284	0.0894219	0.0962621	0.00684016
KYAT3|Q6YP21	0.0971557	0.90756	0.979022	0.899373	0.957681	0.0245943	0.0609007	0.0363065
LMNB1|P20700	4.67552	0.0130362	0.00963142	0.381082	0.291385	-0.112395	-0.0545819	0.0578129
DNAJA4|Q8WW22	0.255395	0.775462	0.941934	0.756843	0.897167	0.0139205	0.0333059	0.0193854
KIDINS220|Q9ULH0	3.35156	0.0418164	0.0391569	0.730729	0.247161	-0.0658909	-0.022005	0.0438859
IDH3G|P51553	4.95614	0.010242	0.0122838	0.810751	0.0798156	0.119305	0.0276053	-0.0916993
SLC25A11|Q02978	34.9953	9.5207814388525e-11	1.16040766623562e-07	4.92568891623524e-05	0.00896473	0.244453	0.151682	-0.0927709
AGTPBP1|Q9UPW5	0.0893673	0.914633	0.938458	0.918875	0.995445	0.00679293	0.00867391	0.00188098
TTC7B|Q86TV6	22.0719	6.97512816795648e-08	3.34074234820125e-06	0.902242	1.13729005657426e-06	0.122139	-0.0107634	-0.132902
TCOF1|Q13428	9.5614	0.00025304	0.427305	0.000243164	0.00445426	0.0330496	0.123338	0.0902889
DLGAP3|O95886	31.2356	5.59981667976836e-10	1.79603459126429e-07	3.54129623129085e-05	0.0405188	0.350584	0.235756	-0.114828
UNC13C|Q8NB66	11.588	5.6903821501236e-05	5.62355330502307e-05	0.363783	0.00985131	0.167061	0.054381	-0.11268
VPS52|Q8N1B4	10.6199	0.000114987	6.93287012181187e-05	0.0218163	0.293535	0.0708424	0.0467611	-0.0240813
PPP6R3|Q5H9R7	4.72202	0.0125237	0.00972266	0.455138	0.232207	-0.0381391	-0.0167178	0.0214212
SV2B|Q7L1I2	23.1375	3.81537299501446e-08	5.51728195352652e-08	1.14769001636761e-05	0.677528	0.280772	0.243141	-0.0376309
HBD|P02042	9.90526	0.000195389	0.038606	0.171753	0.000144469	-0.318879	0.255581	0.57446
DDX46|Q7L014	8.07771	0.000793057	0.0410654	0.350786	0.000723322	-0.0487558	0.0302194	0.0789752
CAST|P20810	0.346513	0.708579	0.696274	0.959575	0.874385	0.0307707	0.0114529	-0.0193177
SLC9A3R1|O14745	15.0568	5.20923596316677e-06	8.80807316028243e-06	0.00020484	0.907589	-0.190621	-0.174612	0.0160095
PLIN3|O60664	15.0708	5.16133094620265e-06	2.68434085748392e-06	0.00977886	0.107739	-0.410802	-0.251617	0.159185
NARS1|O43776	2.50115	0.0906496	0.664473	0.396867	0.0734305	0.0255963	-0.0428005	-0.0683968
ITCH|Q96J02	20.1461	2.14361786078759e-07	1.9086123557166e-06	0.94207	1.36939483916798e-05	0.110913	0.00724124	-0.103672
CDC42EP4|Q9H3Q1	0.0231292	0.977145	0.999508	0.984923	0.976751	-0.00267895	0.0164669	0.0191459
EPB41|P11171	20.7471	1.50309610862151e-07	8.29512939448662e-08	0.0229143	0.00488191	-0.346818	-0.163083	0.183734
HTATSF1|O43719	27.9226	2.9295699663403e-09	1.74805194775954e-06	0.0027913	0.00251399	-0.264469	-0.136076	0.128392
GRK2|P25098	9.26923	0.000315774	0.000400497	0.609426	0.0132874	0.135696	0.0350632	-0.100633
HEPACAM|Q14CZ8	4.33402	0.0175314	0.0373993	0.0303923	0.935038	-0.210698	-0.240812	-0.030114
SLC25A25|Q6KCM7	0.621303	0.540722	0.565359	0.986495	0.691022	0.0420278	0.00713663	-0.0348912
SGSM1|Q2NKQ1	5.2957	0.00766913	0.176517	0.00531242	0.201432	0.0705422	0.140517	0.0699751
MARK3|P27448	10.5123	0.000124467	0.516171	0.000148782	0.0017971	0.025777	0.11302	0.0872427
NISCH|Q9Y2I1	9.72117	0.000224333	0.0744689	0.000130891	0.0342688	0.0610422	0.133506	0.0724642
NRBP1|Q9UHY1	40.3776	8.94902431528819e-12	2.16273939257997e-07	1.09620835408997e-07	0.217333	0.189354	0.151533	-0.0378208
PPP1R12C|Q9BZL4	11.9873	4.27808468159883e-05	0.943105	0.000525977	6.90389630445543e-05	0.010783	-0.14612	-0.156903
PNPT1|Q8TCS8	5.3592	0.00726749	0.00503034	0.260042	0.313389	0.083637	0.0448343	-0.0388027
ATP6V0D1|P61421	20.7808	1.47359653260794e-07	1.49343258204482e-07	6.2692668358566e-05	0.51756	0.214584	0.175521	-0.0390635
G6PD|P11413	10.5275	0.00012308	9.65510834152195e-05	0.267291	0.0259447	-0.142105	-0.0548269	0.0872777
NMT1|P30419	28.5256	2.15268573108627e-09	2.17231536034923e-05	5.59458162858918e-07	0.00576453	0.128951	0.21632	0.0873691
CAPZA1|P52907	3.39069	0.0403735	0.143515	0.0392899	0.68677	0.0315409	0.0456506	0.0141098
MAP1S|Q66K74	1.4475	0.243387	0.404302	0.246087	0.880994	0.0529818	0.0732967	0.0203149
FSD1|Q9BTV5	14.0888	9.95813607098619e-06	1.72760805255967e-05	0.000297664	0.931365	0.150499	0.139276	-0.0112224
PRKACB|P22694	6.43251	0.00297074	0.289206	0.126915	0.00194437	-0.0482706	0.0694606	0.117731
GAD1|Q99259	5.00702	0.00980571	0.197137	0.379435	0.0077134	0.0920002	-0.0780835	-0.170084
PRKACA|P17612	3.30256	0.0436991	0.215461	0.0367552	0.536128	0.046249	0.0764212	0.0301723
CPT2|P23786	1.70259	0.19104	1	0.265061	0.219661	1.69139520881031e-05	-0.139252	-0.139269
IDH3A|P50213	4.0098	0.0232905	0.0309024	0.912373	0.10238	0.116927	0.0202853	-0.096642
PIK3C3|Q8NEB9	20.9339	1.347196624797e-07	6.58573425793563e-08	0.00140372	0.0635159	0.0921489	0.0582342	-0.0339147
UBE3A|Q05086	42.4489	3.78035994650517e-12	4.15679227593397e-07	7.12041112738149e-08	0.178452	0.167368	0.132712	-0.034656
ABCA5|Q8WWZ7	1.94907	0.151467	0.182047	0.234501	0.999467	0.0647213	0.0658838	0.00116244
HAPLN1|P10915	6.12865	0.00381652	0.156064	0.00252954	0.137557	-0.0866532	-0.179316	-0.0926629
PARK7|Q99497	24.877	1.4622071312002e-08	1.12725275780434e-08	0.0474808	0.00037919	-0.130459	-0.0506293	0.0798301
MPP6|Q9NZW5	5.95687	0.00440136	0.813641	0.00588597	0.0163315	-0.0171471	-0.0995399	-0.0823928
VPS51|Q9UID3	20.4415	1.7994549333759e-07	8.5488693235547e-08	0.00283413	0.0419025	0.101081	0.060577	-0.0405037
AP3M2|P53677	34.8989	9.95006989118532e-11	2.46587441085069e-07	7.3194058047843e-07	0.236192	0.242809	0.19223	-0.0505792
CSMD2|Q7Z408	16.2158	2.44225333484861e-06	6.03422014300303e-06	6.81959358654893e-05	0.982562	0.14237	0.137381	-0.00498947
EXOC2|Q96KP1	8.00977	0.000836545	0.000996695	0.636923	0.0239875	0.0511121	0.0135265	-0.0375856
BRSK2|Q8IWQ3	31.9926	3.88583695536973e-10	6.29078872565975e-07	8.88616225824812e-07	0.402412	0.166255	0.137439	-0.0288158
RAD50|Q92878	7.8893	0.000919819	0.000576981	0.073094	0.325448	-0.11301	-0.0705135	0.0424965
USP25|Q9UHP3	9.17828	0.00033843	0.0011654	0.0012544	0.931057	0.0799795	0.0879201	0.00794063
TRIP11|Q15643	3.37722	0.0408644	0.992221	0.0882582	0.0483777	0.00319351	-0.0638598	-0.0670533
DLGAP4|Q9Y2H0	28.1277	2.63708832853224e-09	6.98389268638522e-09	5.94169263790079e-07	0.866682	0.190314	0.176057	-0.0142566
ACIN1|Q9UKV3	13.8132	1.20077513797788e-05	0.00550629	0.166475	1.11405091419714e-05	-0.0821814	0.05155	0.133731
DGLUCY|Q7Z3D6	1.323	0.274119	0.770307	0.246742	0.540803	-0.246175	-0.638066	-0.39189
AK5|Q9Y6K8	8.95894	0.000400248	0.0592365	0.000240337	0.0676924	0.0801968	0.160984	0.0807872
WFS1|O76024	7.37088	0.00138862	0.000874476	0.126381	0.254923	-0.154392	-0.0880235	0.0663682
AIFM1|O95831	10.0521	0.000175087	0.000119016	0.191687	0.0495851	0.123509	0.0542301	-0.0692786
NSFL1C|Q9UNZ2	9.88609	0.000198214	0.000563242	0.924928	0.00301155	-0.102273	-0.0107165	0.0915566
EIF3D|O15371	12.285	3.46446073227472e-05	2.40067843707559e-05	0.159381	0.0217823	-0.0550408	-0.0231621	0.0318786
VAPA|Q9P0L0	13.6608	1.33228933525413e-05	0.00155744	1.14122035418385e-05	0.143715	0.0537752	0.0828552	0.0290799
FAM120B|Q96EK7	2.98792	0.0580702	0.554564	0.377501	0.0455028	0.0366668	-0.052344	-0.0890109
PAK3|O75914	32.0266	3.82291613521319e-10	5.81832785664602e-07	2.97064760568233e-08	0.993333	0.186549	0.189475	0.00292544
DDHD2|O94830	0.610793	0.546317	0.998642	0.60015	0.587607	0.000769421	0.016586	0.0158165
AKAP5|P24588	15.6778	3.46301216362894e-06	2.03623918981766e-06	0.00278156	0.22645	0.266486	0.183929	-0.0825567
HIP1|O00291	6.63541	0.0025161	0.00230073	0.0306217	0.805627	-0.218877	-0.178685	0.0401918
FAM49A|Q9H0Q0	6.78544	0.00222661	0.0258111	0.00212601	0.446319	0.0649467	0.0955619	0.0306151
MCCC2|Q9HCC0	0.120854	0.886382	0.960551	0.976217	0.878557	0.00868471	-0.00742769	-0.0161124
DBT|P11182	32.1121	3.6695200227278e-10	1.45764539797741e-07	0.000575997	0.00250609	0.270894	0.148439	-0.122456
UBA3|Q8TBC4	13.5142	1.47300813337996e-05	9.39671295940858e-06	0.105029	0.0203618	-0.0716351	-0.0318541	0.039781
PSMD12|O00232	3.03451	0.0556662	0.149323	0.0590473	0.7853	-0.0229505	-0.0312618	-0.00831127
LTA4H|P09960	18.0866	7.48087647066055e-07	3.68458108579439e-07	0.0111892	0.0297815	-0.152028	-0.0836198	0.0684085
VPS26B|Q4G0F5	5.09397	0.00910408	0.0082854	0.0671443	0.841345	0.0717628	0.0583346	-0.0134282
BAG6|P46379	6.51968	0.00276582	0.00188479	0.253141	0.189882	0.0668808	0.0329388	-0.033942
PHYHIPL|Q96FC7	7.54819	0.00120538	0.462533	0.00107086	0.0147392	0.0310426	0.108765	0.0777224
NUP93|Q8N1F7	10.7424	0.000105095	5.97772422823439e-05	0.0370066	0.1866	-0.0625683	-0.0377885	0.0247798
SF3A1|Q15459	1.04265	0.358924	0.426177	0.998826	0.478681	-0.0298863	-0.00121608	0.0286702
ACTR3|P61158	6.43025	0.00297626	0.00373187	0.752812	0.0405399	-0.0541669	-0.0127902	0.0413767
NAV1|Q8NEY1	5.94057	0.00446148	0.00338412	0.0730993	0.643112	0.106555	0.0774793	-0.0290758
SACM1L|Q9NTJ5	2.46484	0.0937366	0.799852	0.307649	0.0791838	-0.0103325	0.02652	0.0368526
PSMD11|O00231	1.61016	0.208514	0.27037	0.26662	0.984292	-0.0183899	-0.020453	-0.00206303
ETFA|P13804	3.82064	0.0275237	0.0231044	0.587369	0.265578	0.0953272	0.0383309	-0.0569963
NAPG|Q99747	18.7576	4.94950680924496e-07	1.14546562957063e-06	2.60352830280253e-05	0.945529	0.118706	0.111858	-0.00684799
GNL1|P36915	44.6985	1.52438557601257e-12	1.27703402924441e-09	4.70167893507067e-09	0.529746	0.160571	0.140679	-0.0198917
EPHB6|O15197	13.5865	1.40182752644581e-05	1.06228814110709e-05	0.00230507	0.47596	0.158616	0.121135	-0.0374815
ITGB1|P05556	44.9461	1.38167021458514e-12	2.10112555790039e-08	3.52702036465757e-08	0.159699	-0.433813	-0.343661	0.090152
SLC25A4|P12235	17.1211	1.36948610625299e-06	7.94750732779903e-07	0.0461112	0.0105186	0.205836	0.0955648	-0.110271
COPS3|Q9UNS2	1.55635	0.219437	0.955409	0.2393	0.312016	-0.0047655	-0.0299419	-0.0251764
CHD5|Q8TDI0	3.6098	0.0331918	0.025052	0.315826	0.559297	0.119162	0.0718084	-0.047354
GCC2|Q8IWJ2	10.6979	0.000108583	0.000731816	0.995151	0.000794689	0.081956	-0.0021858	-0.0841418
THOP1|P52888	0.0570676	0.944582	0.989162	0.980607	0.939095	-0.00555088	0.00823188	0.0137828
TBC1D4|O60343	1.51676	0.227854	0.21434	0.842847	0.550948	-0.0428862	-0.0155821	0.0273041
CAMKK2|Q96RR4	34.4947	1.19814248492331e-10	3.33596994224632e-08	1.34068844714896e-06	0.177305	0.401431	0.309487	-0.091944
SLC6A17|Q9H1V8	6.65499	0.0024762	0.00853977	0.00502614	0.864558	0.104673	0.122708	0.0180347
DGKZ|Q13574	29.0425	1.65710580447274e-09	1.62982678286002e-08	0.000418011	0.0101986	0.262215	0.154725	-0.10749
NT5E|P21589	3.65581	0.0318596	0.0239382	0.325913	0.535025	0.261061	0.154088	-0.106973
SERPINA3|P01011	3.2295	0.0466701	0.99849	0.0906214	0.0579767	-0.0100749	0.455374	0.465449
TSFM|P43897	6.39499	0.00306373	0.00800235	0.992413	0.0149469	0.150328	0.0062857	-0.144042
ACTR3B|Q9P1U1	27.5075	3.62866389013436e-09	6.31114437033807e-07	0.0001552	0.0408154	0.275303	0.179516	-0.0957867
SLMAP|Q14BN4	18.6728	5.21312515857988e-07	7.84189879456942e-05	6.74894826135919e-07	0.160669	-0.0636839	-0.0904936	-0.0268097
RNPEP|Q9H4A4	4.09161	0.0216741	0.0167825	0.185807	0.676901	-0.157799	-0.109288	0.048511
SPG7|Q9UQ90	14.8807	5.85507590953303e-06	4.0136974058802e-06	0.113785	0.00997484	0.145517	0.0607731	-0.0847434
NUP155|O75694	11.0556	8.36109496183491e-05	4.68686162333753e-05	0.0448048	0.140054	-0.0912433	-0.052599	0.0386442
OPCML|Q14982	22.6505	5.01913732792753e-08	9.11256240465619e-08	8.68775303308755e-06	0.800612	0.211449	0.189632	-0.0218175
SF3B2|Q13435	2.88877	0.0635494	0.806923	0.0627862	0.158549	0.0150111	0.0612369	0.0462258
SMARCC2|Q8TAQ2	8.55657	0.000545851	0.00484133	0.903199	0.00165563	-0.0778893	0.0112868	0.089176
EIF3E|P60228	4.36462	0.0170702	0.0141895	0.124207	0.775407	-0.0394798	-0.0299059	0.00957393
ABCB1|P08183	1.68352	0.194518	0.471663	0.173446	0.701812	-0.0560836	-0.0957037	-0.0396201
BCL2L13|Q9BXK5	1.27958	0.285759	0.370576	0.331127	0.973426	0.0466338	0.0544926	0.00785876
FOCAD|Q5VW36	1.84013	0.167794	0.206816	0.984062	0.30766	-0.0784455	-0.00862053	0.069825
RAB3A|P20336	19.3216	3.51304533881657e-07	2.85419959111799e-07	0.000199905	0.40324	0.176282	0.137451	-0.0388314
GSS|P48637	2.36106	0.103175	0.537579	0.544939	0.086011	0.0388187	-0.0424597	-0.0812785
HDHD2|Q9H0R4	4.87087	0.0110187	0.00774208	0.232175	0.428091	-0.12245	-0.071707	0.0507427
DDX3Y|O15523	0.901006	0.411675	0.913212	0.65565	0.382387	0.0757559	-0.181315	-0.257071
SMCHD1|A6NHR9	3.93768	0.024819	0.0320352	0.0670618	0.997457	-0.175372	-0.170613	0.00475864
DYSF|O75923	3.56648	0.0344989	0.297419	0.0262455	0.346379	-0.127219	-0.249959	-0.12274
TTLL12|Q14166	4.64508	0.0133835	0.429727	0.0101892	0.114497	-0.0588948	-0.15773	-0.0988348
PAM|P19021	21.14	1.19446771104418e-07	0.00836506	5.79623876673097e-08	0.000598892	0.122548	0.284495	0.161947
CUL9|Q8IWT3	1.83706	0.168279	0.730102	0.514521	0.142965	0.035015	-0.0564987	-0.0915137
MIOS|Q9NXC5	8.15769	0.000744846	0.58618	0.000827835	0.00673486	-0.01736	-0.0748171	-0.0574571
SCN8A|Q9UQD0	0.337517	0.714909	0.697233	0.946398	0.895907	-0.0334208	-0.0144029	0.0190179
HARS1|P12081	0.823585	0.443837	0.948704	0.642032	0.421428	0.00705017	-0.0227144	-0.0297646
NT5DC3|Q86UY8	10.3948	0.000135739	8.19545113228681e-05	0.024163	0.295313	0.28666	0.188441	-0.0982199
PRMT5|O14744	8.70122	0.000488056	0.000315616	0.0367628	0.398287	-0.0760645	-0.0513504	0.0247142
HMOX2|P30519	8.74813	0.000470704	0.00028686	0.118251	0.150672	0.0981991	0.0523039	-0.0458952
APMAP|Q9HDC9	2.60855	0.0821179	0.260837	0.0742553	0.670002	0.0382626	0.059638	0.0213754
GNAQ|P50148	32.2934	3.36471966694768e-10	1.1793769953179e-07	1.9384607129469e-06	0.241515	-0.178307	-0.140057	0.0382505
SMPD3|Q9NY59	36.9471	3.95093035991979e-11	2.09730419797669e-08	1.35201101857385e-05	0.0146934	0.300404	0.195737	-0.104667
ETFDH|Q16134	4.5296	0.0147902	0.048725	0.960635	0.0291563	0.0903742	-0.0111756	-0.10155
PDPR|Q8NCN5	10.5968	0.000116954	0.000469357	0.000514351	0.921981	-0.12542	-0.137775	-0.0123549
NUP98|P52948	1.57616	0.215349	0.274818	0.996992	0.336268	-0.0311343	-0.00164098	0.0294933
MAPK10|P53779	9.85526	0.000202846	0.000293269	0.653001	0.00842197	0.0876968	0.0205362	-0.0671606
EIF4B|P23588	19.0235	4.20889414965757e-07	4.20798213385254e-06	3.74476392828171e-06	0.828847	0.108077	0.120247	0.0121699
SESTD1|Q86VW0	7.65173	0.00111012	0.00329336	0.987077	0.0073636	0.0966004	0.00480868	-0.0917918
ME2|P23368	2.64863	0.0791507	0.531605	0.0640218	0.339327	-0.0511876	-0.120695	-0.0695074
ABCF2|Q9UG63	16.9182	1.55755259747822e-06	7.04003613984927e-05	0.790485	9.70170021474814e-06	-0.116634	0.0184126	0.135047
NUDC|Q9Y266	9.64031	0.000238416	0.0133378	0.420686	0.000281122	-0.0738275	0.0353029	0.10913
VSNL1|P62760	8.53661	0.000554365	0.000336844	0.0692537	0.264319	0.100904	0.0611347	-0.0397695
TARS3|A2RTX5	3.96621	0.0242023	0.018906	0.480876	0.316792	-0.0973871	-0.0447605	0.0526266
MGLL|Q99685	43.0445	2.96426810554333e-12	3.44324857507906e-09	8.01652364967875e-06	0.0032974	0.313943	0.194479	-0.119463
CPD|O75976	10.5337	0.000122516	9.50413561890961e-05	0.26049	0.0267738	0.16423	0.063932	-0.100298
SRPK2|P78362	16.3733	2.20663916745242e-06	0.000208322	2.77148851468567e-06	0.203114	0.111854	0.158622	0.0467684
ADCY1|Q08828	43.0894	2.91064911134953e-12	1.83238799454937e-08	7.680676871058e-05	0.000379663	0.295481	0.16072	-0.134761
HNRNPH1|P31943	6.44859	0.0029318	0.0210191	0.858533	0.00568185	-0.0455319	0.00963405	0.055166
CDH13|P55290	8.66164	0.000503214	0.00127941	0.00227808	0.981543	0.228664	0.240343	0.0116789
PRRC2C|Q9Y520	21.1189	1.20925109847692e-07	6.74527379166401e-05	1.1382186781983e-07	0.0618524	0.120981	0.18384	0.0628596
SLC27A4|Q6P1M0	4.31931	0.0177579	0.0343849	0.993885	0.0549101	0.10506	0.00478893	-0.100271
NID1|P14543	10.0726	0.000172433	0.00140013	0.000365968	0.690946	-0.17618	-0.216724	-0.040544
SPART|Q8N0X7	6.75021	0.00229134	0.14463	0.00147795	0.10191	0.0514117	0.10936	0.0579482
KCNA2|P16389	2.51523	0.0894806	0.402781	0.652807	0.0794537	0.0682042	-0.0514062	-0.11961
GIGYF2|Q6Y7W6	7.7871	0.000997174	0.0729997	0.000629639	0.108948	0.0437187	0.0851292	0.0414105
RANGAP1|P46060	24.2292	2.08228666700253e-08	2.9927767897231e-07	0.964292	1.7871707068684e-06	-0.16981	-0.00795478	0.161856
HADHB|P55084	9.4791	0.000269284	0.0796856	0.000158292	0.0368339	-0.0801449	-0.17551	-0.0953652
FBN1|P35555	1.42323	0.249084	0.818479	0.229598	0.463162	-0.087344	-0.265333	-0.177989
UBAP2L|Q14157	25.0633	1.32182775937577e-08	3.93784104213424e-08	1.48349226469779e-06	0.939066	0.223632	0.211787	-0.0118452
EPG5|Q9HCE0	10.3871	0.000136523	7.96761624424214e-05	0.0844731	0.10287	0.146129	0.0771354	-0.0689935
ALDH18A1|P54886	0.0971053	0.907605	0.925649	0.918283	0.9981	-0.0161083	-0.0187181	-0.00260972
RAB11FIP5|Q9BXF6	5.84214	0.00484295	0.0410936	0.00463146	0.502842	0.051521	0.0756023	0.0240814
HAGH|Q16775	7.90457	0.000908811	0.00112349	0.00908304	0.931368	0.0779947	0.070293	-0.00770176
EXOC5|O00471	5.50279	0.00643753	0.00443943	0.155433	0.457356	0.0550455	0.0344265	-0.020619
SNTA1|Q13424	16.46	2.08703737603628e-06	5.50654804276629e-06	5.57755206537225e-05	0.989027	-0.256362	-0.249281	0.00708171
ARAP2|Q8WZ64	1.48873	0.234012	0.44519	0.222406	0.813631	0.0300914	0.0456923	0.0156009
SOD1|P00441	24.9696	1.39058137708772e-08	7.91286158818849e-09	0.000114766	0.116252	-0.247401	-0.173679	0.0737215
NEGR1|Q7Z3B1	14.9557	5.57053912639056e-06	8.58754212994528e-05	1.7366357503934e-05	0.613559	0.196547	0.238968	0.0424205
ACOT2|P49753	0.270643	0.763831	0.847872	0.990399	0.780649	-0.0689719	0.0184164	0.0873883
STAT3|P40763	17.2979	1.22482611240954e-06	7.5732915320037e-06	1.32945595203715e-05	0.927368	-0.215971	-0.231837	-0.0158656
GSK3B|P49841	19.2385	3.69429443611732e-07	1.78537584827332e-07	0.00372696	0.051582	0.200181	0.120416	-0.0797648
CUL4A|Q13619	1.12882	0.330297	0.377272	0.99108	0.479601	-0.021783	-0.00228699	0.019496
FTO|Q9C0B1	2.0914	0.132577	0.557139	0.603446	0.113317	-0.0377217	0.0387409	0.0764625
PABPC4|Q13310	15.0121	5.36609451137313e-06	4.37527739693966e-06	0.00103575	0.500233	0.113714	0.0889386	-0.0247751
NDUFA10|O95299	25.7086	9.3444384689387e-09	4.30870450429666e-09	0.00290546	0.00561697	0.28373	0.151389	-0.132341
PSMC1|P62191	0.787949	0.459503	0.524055	0.999198	0.571151	0.0170926	0.000661634	-0.0164309
PRPF6|O94906	0.92355	0.402771	0.915815	0.391783	0.565886	-0.0099646	-0.0362987	-0.0263341
PSMC4|P43686	14.0941	9.92244549952626e-06	5.70826469182828e-05	0.969641	0.000230442	-0.126359	-0.0071155	0.119243
DDX19A|Q9NUU7	1.46784	0.238714	0.214114	0.532228	0.875552	0.0381476	0.0267392	-0.0114084
PCBP2|Q15366	4.67535	0.0130382	0.0947318	0.0112643	0.489344	0.0419526	0.0654265	0.0234739
STRIP1|Q5VSL9	4.63097	0.0135477	0.0879868	0.012172	0.528051	0.0348815	0.0530195	0.0181381
ACAN|P16112	10.1453	0.000163336	0.000873475	0.000495159	0.830828	-0.372956	-0.431267	-0.0583108
AJM1|C9J069	43.1215	2.87289603013079e-12	1.40455873972742e-09	3.08358286349453e-07	0.0522691	0.286928	0.209768	-0.0771603
GABBR1|Q9UBS5	16.6288	1.87315890266705e-06	1.47760934232632e-06	0.000606252	0.438949	0.222502	0.1723	-0.050202
KCNAB2|Q13303	0.899746	0.412179	0.780092	0.799763	0.38219	0.0298016	-0.03126	-0.0610616
VPS53|Q5VIR6	7.48714	0.00126547	0.00082527	0.0668728	0.40389	0.0611957	0.0399721	-0.0212236
EIF4A1|P60842	7.99156	0.000848618	0.0038025	0.00187474	0.823568	-0.135175	-0.159854	-0.0246789
MPI|P34949	1.67541	0.196015	0.169642	0.667634	0.674933	-0.0706604	-0.0367734	0.033887
GAS7|O60861	20.0056	2.33048414647165e-07	2.98176586532861e-07	4.81457884774494e-05	0.676117	0.303245	0.259548	-0.0436978
PCSK1|P29120	67.3384	5.9067058402817e-16	1.66196927175514e-08	7.56895580881514e-08	0.58954	0.719606	0.652789	-0.0668171
USP10|Q14694	17.1414	1.35202679853234e-06	6.69071829273449e-07	0.00935972	0.0508316	0.110755	0.0638936	-0.0468609
CRKL|P46109	6.69236	0.00240188	0.0092852	0.992371	0.00860064	-0.04446	0.00189645	0.0463564
HP|P00738	13.474	1.51421857089071e-05	0.000146807	0.994812	0.000166979	-1.48202	0.0363959	1.51842
PDP1|Q9P0J1	15.4388	4.04950502757084e-06	2.76688760181276e-06	0.105335	0.00851208	0.184162	0.0769001	-0.107261
DAGLA|Q9Y4D2	11.554	5.83147041188333e-05	3.23435836601105e-05	0.0330715	0.149318	0.13514	0.0801016	-0.0550387
PDK3|Q15120	32.1033	3.6849836883095e-10	3.72117314933752e-07	6.80443281386722e-06	0.109927	0.295675	0.216555	-0.0791195
RASA2|Q15283	19.0122	4.23787764276983e-07	2.09513984461562e-06	8.13121274756412e-06	0.982455	0.232569	0.240326	0.00775721
TUBG2|Q9NRH3	1.16828	0.317988	0.34805	0.977063	0.497229	0.0360689	0.00585256	-0.0302163
TRAPPC12|Q8WVT3	8.53907	0.000553307	0.000487709	0.0134953	0.72741	0.078245	0.0629063	-0.0153387
THNSL1|Q8IYQ7	1.74838	0.182952	0.414604	0.871577	0.188784	0.0521963	-0.0226367	-0.074833
TUBG1|P23258	1.16867	0.31787	0.606016	0.290669	0.766783	-0.0233574	-0.0408906	-0.0175332
GNAI3|P08754	4.17559	0.0201349	0.082893	0.0209123	0.679989	-0.0531504	-0.0743019	-0.0211515
CAPNS1|P04632	37.9226	2.57031507181349e-11	1.10490857609078e-07	1.97634058141846e-07	0.846019	-0.239612	-0.257336	-0.017724
HRAS|P01112	17.2676	1.24840620456932e-06	6.09946421559204e-06	1.75889540173779e-05	0.97109	0.125835	0.131534	0.00569878
GBA2|Q9HCG7	4.12651	0.0210201	0.290134	0.0153647	0.250977	0.0471824	0.0987966	0.0516142
DHX36|Q9H2U1	7.85302	0.000946546	0.445034	0.000836617	0.0127531	0.0241443	0.0842054	0.0600611
GOPC|Q9HD26	9.68281	0.000230904	0.000810208	0.000945258	0.936412	0.106947	0.11683	0.00988307
AARS2|Q5JTZ9	0.914885	0.40617	0.421099	0.966429	0.607047	0.074894	0.0163191	-0.0585749
RALB|P11234	0.663838	0.518674	0.613358	0.997593	0.588188	0.0201471	-0.00155701	-0.0217041
RTCA|O00442	2.15304	0.125168	0.33268	0.853726	0.131999	0.0559414	-0.0232275	-0.079169
TPPP|O94811	26.0594	7.75163878533495e-09	1.77518284205647e-06	1.68301149683359e-08	0.154799	0.194461	0.261802	0.0673414
MTDH|Q86UE4	9.82443	0.000207591	0.0265862	0.000128964	0.0892043	0.0627788	0.115086	0.0523068
GOLGA2|Q08379	0.64928	0.526113	0.678413	0.97496	0.551963	-0.0173386	0.00488452	0.0222231
PDE1B|Q01064	0.0135975	0.986498	0.995131	0.997577	0.98563	-0.00292463	0.00228058	0.00520521
RAB5C|P51148	9.61505	0.000242998	0.000148423	0.122771	0.099151	0.0475294	0.0239701	-0.0235593
CMAS|Q8NFW8	14.6396	6.87551075515915e-06	0.998659	7.00600155831843e-05	1.87056800259322e-05	-0.00135358	0.139239	0.140593
SLC1A4|P43007	0.023137	0.977137	0.990793	0.996584	0.976065	-0.00832418	0.0056	0.0139242
NPM1|P06748	19.3715	3.40883305583561e-07	1.08672137399957e-06	0.634561	7.59879748787329e-05	-0.112988	-0.019915	0.0930728
ALDH1B1|P30837	3.08886	0.0529919	0.0767523	0.0949512	0.991801	0.46611	0.492676	0.0265656
NUP133|Q8WUM0	16.5955	1.91353607996038e-06	9.55683882808422e-07	0.0113382	0.0528974	-0.097242	-0.0557239	0.0415181
ITGA7|Q13683	37.3423	3.31683874418904e-11	3.96225275774174e-08	4.5749166899256e-07	0.177238	-0.533345	-0.415712	0.117633
DENND4C|Q5VZ89	1.49885	0.231769	0.949352	0.404995	0.221058	0.00898025	-0.0417932	-0.0507735
CYC1|P08574	19.9846	2.35988061539782e-07	1.37504767128149e-07	0.0329672	0.00450819	0.190153	0.0864578	-0.103695
OPHN1|O60890	1.50832	0.22969	0.200448	0.665038	0.7316	-0.0471481	-0.025949	0.0211991
AGAP1|Q9UPQ3	5.61747	0.00584538	0.397216	0.00442125	0.0660204	0.0271272	0.0761222	0.048995
MTCL1|Q9Y4B5	24.5708	1.72725143860866e-08	4.1808346592509e-06	3.17121967574607e-08	0.141284	0.106999	0.146608	0.0396089
JAKMIP3|Q5VZ66	3.10023	0.0524495	0.0592213	0.130259	0.987023	0.0484143	0.0451106	-0.00330374
DHX29|Q7Z478	3.4609	0.0379121	0.249335	0.621743	0.0346324	-0.0345885	0.0221682	0.0567567
ACAA1|P09110	2.8639	0.0650063	0.208039	0.0608851	0.69061	-0.0840256	-0.125669	-0.041643
KPNA4|O00629	8.171	0.000737121	0.00123136	0.807108	0.0127193	-0.0611193	-0.0113188	0.0498005
WASF1|Q92558	19.5244	3.10868337693758e-07	7.0790869222126e-07	1.9595079917889e-05	0.932056	0.197958	0.185435	-0.0125228
EFR3B|Q9Y2G0	29.3147	1.44518742044756e-09	1.16368758282205e-06	0.193168	9.07711264608313e-06	0.21753	0.0581177	-0.159412
NANS|Q9NR45	4.34179	0.0174131	0.014037	0.516028	0.240507	-0.124151	-0.0521195	0.0720314
COL14A1|Q05707	9.57682	0.000250111	0.0663289	0.122826	0.000165071	0.291678	-0.281859	-0.573537
MEGF8|Q7Z7M0	4.45692	0.0157531	0.267591	0.011307	0.221847	0.0532242	0.112122	0.0588983
HNRNPA1|P09651	3.7217	0.0300473	0.0888865	0.947882	0.0490273	-0.0457161	0.00733795	0.053054
PSMC6|P62333	6.46712	0.00288756	0.00245818	0.478375	0.088747	-0.0603095	-0.0221488	0.0381606
RO60|P10155	16.1282	2.5843950503357e-06	7.81617227196829e-06	5.31818759812452e-05	0.999321	-0.128814	-0.127915	0.00089885
SORCS2|Q96PQ0	10.114	0.000167197	0.00025583	0.00221011	0.95724	-0.138941	-0.129339	0.00960184
HBS1L|Q9Y450	5.67777	0.00555694	0.021328	0.972018	0.0141826	-0.0680068	0.00621159	0.0742184
CPNE8|Q86YQ8	10.1161	0.000166928	0.000263815	0.00209763	0.964895	0.249783	0.234141	-0.0156423
BSG|P35613	7.58574	0.00116989	0.000731453	0.102493	0.279402	0.0901633	0.0532939	-0.0368693
CADM2|Q8N3J6	22.4573	5.59992312390715e-08	3.60636641660861e-08	0.000149579	0.204686	0.175451	0.128189	-0.0472617
CPNE4|Q96A23	20.5109	1.72722432040308e-07	5.08455131886798e-07	8.81450034795339e-06	0.976687	0.235585	0.227087	-0.0084981
PAFAH1B2|P68402	6.67813	0.0024299	0.035061	0.64376	0.00313025	-0.0653704	0.0254421	0.0908125
VPS39|Q96JC1	8.8905	0.000421839	0.00027771	0.0304542	0.42327	-0.0914703	-0.0630287	0.0284415
KRAS|P01116	25.5244	1.03125776919035e-08	2.8759604475681e-08	1.39246545705074e-06	0.916365	0.160118	0.15024	-0.00987725
DECR1|Q16698	1.94882	0.151503	0.185029	0.230085	0.998538	0.0811627	0.0835901	0.0024274
PCYT2|Q99447	0.00319362	0.996812	0.999654	0.998532	0.996521	-0.000779513	0.00177548	0.002555
STK39|Q9UEW8	2.20917	0.118794	0.177174	0.999733	0.205586	0.0645762	0.000871178	-0.063705
PTPRE|P23469	0.101287	0.90383	0.99916	0.914606	0.918389	0.000983931	0.0112287	0.0102448
PIK3CB|P42338	3.37802	0.0408349	0.0505132	0.914787	0.150054	-0.0527664	-0.00978412	0.0429823
ENO3|P13929	11.1669	7.71140055005527e-05	4.85761961551701e-05	0.0131101	0.34613	-0.150503	-0.10401	0.0464933
CNN3|Q15417	5.97891	0.00432141	0.00379824	0.0465773	0.792284	-0.262559	-0.210044	0.0525152
ARF5|P84085	11.8764	4.62958547675158e-05	0.000287398	0.000175747	0.829	0.0997948	0.114221	0.0144264
SRP54|P61011	20.5115	1.72654117423085e-07	0.159761	0.000220785	9.91684167006568e-08	-0.0311537	0.0788883	0.110042
ACTR2|P61160	1.17962	0.314541	0.297372	0.543323	0.945074	0.0303779	0.0236833	-0.00669454
DARS2|Q6PI48	1.16009	0.320503	0.702137	0.774036	0.29393	0.0388069	-0.0364954	-0.0753023
PPA2|Q9H2U2	2.48425	0.0920728	0.266964	0.856743	0.101448	0.0485237	-0.0181442	-0.0666679
TAGLN3|Q9UI15	35.7945	6.62052465669997e-11	1.65829668726791e-06	8.9533741753911e-08	0.59162	0.342102	0.299129	-0.042973
PTPRK|Q15262	0.97104	0.384658	0.999858	0.469745	0.412868	0.000558197	-0.0454671	-0.0460253
PPME1|Q9Y570	17.2608	1.25379138091849e-06	3.04701123116091e-05	3.9811308830684e-06	0.522754	0.0847308	0.104556	0.0198256
BLMH|Q13867	1.66544	0.197874	0.235154	0.282855	0.998642	-0.0390398	-0.0402574	-0.00121753
ERO1A|Q96HE7	43.4549	2.50987103815879e-12	7.11247202511984e-13	6.30146682611965e-08	0.153001	0.186151	0.146386	-0.039765
UBXN6|Q9BZV1	27.2459	4.15606418466806e-09	8.9311185114127e-09	1.18548093863691e-06	0.796391	0.23368	0.211379	-0.0223012
SEC24B|O95487	6.87973	0.0020625	0.753343	0.02251	0.00177771	-0.00725517	0.0304504	0.0377055
SARDH|Q9UL12	0.847853	0.433485	0.999898	0.507224	0.467965	-0.00157919	-0.143347	-0.141768
GCDH|Q92947	2.54888	0.0867498	0.0835256	0.805689	0.329639	0.124348	0.0396371	-0.084711
ARVCF|O00192	5.32702	0.00746827	0.00526984	0.302825	0.273515	-0.12569	-0.0636636	0.0620268
RFTN1|Q14699	10.6843	0.000109669	0.00157069	0.000175782	0.523966	0.209073	0.273512	0.0644399
PPP1CB|P62140	27.4474	3.74338729777351e-09	3.46411523547074e-08	0.0320862	0.000212582	0.131412	0.0517279	-0.079684
OPLAH|O14841	14.3573	8.30815381944792e-06	0.000420172	1.1145379409716e-05	0.285417	-0.216623	-0.300788	-0.084165
GRIP1|Q9Y3R0	0.899975	0.412087	0.858746	0.718302	0.378261	-0.0114753	0.0187448	0.0302201
STRAP|Q9Y3F4	4.29215	0.0181837	0.0201623	0.802612	0.120406	0.0444701	0.0112402	-0.0332299
PSMA1|P25786	19.8834	2.50669058806647e-07	1.33921481015875e-07	0.0211478	0.00760255	-0.110613	-0.053648	0.0569654
RAB5A|P20339	2.43717	0.0961619	0.0991707	0.86865	0.304278	0.0288371	0.00769911	-0.021138
MAPRE1|Q15691	16.3261	2.27462922344155e-06	1.15039695514074e-06	0.0163986	0.0419127	-0.117636	-0.0648864	0.0527493
ZFYVE1|Q9HBF4	11.7502	5.06633304987411e-05	4.22292841603111e-05	0.00374314	0.598158	0.100384	0.0791025	-0.0212812
NCL|P19338	4.50517	0.0151068	0.0137472	0.637495	0.163117	-0.0834191	-0.0287489	0.0546702
PDS5B|Q9NTI5	35.3502	8.09783063540973e-11	1.52949082094061e-08	0.429102	2.12916561048715e-07	-0.242419	-0.0432785	0.19914
HGS|O14964	60.3955	5.30251259051562e-15	2.99978775834951e-09	1.28795734250818e-08	0.991639	0.146653	0.144797	-0.0018554
CLSTN1|O94985	4.36376	0.017083	0.0263987	0.0419006	0.997005	0.122857	0.126371	0.00351347
MGST3|O14880	24.0808	2.25930174992516e-08	1.0819674267637e-08	0.00549578	0.00560815	0.271478	0.140497	-0.13098
EPHB2|P29323	0.614878	0.544135	0.534227	0.705537	0.981478	0.0275237	0.0226429	-0.00488084
AKAP10|O43572	0.8103	0.449612	0.703176	0.42217	0.834194	0.0179736	0.0312771	0.0133035
TXNRD2|Q9NNW7	0.630685	0.535777	0.908681	0.781015	0.504362	-0.0236167	0.0420346	0.0656513
HNRNPUL1|Q9BUJ2	1.01096	0.370086	0.629784	0.344876	0.813354	-0.0293714	-0.0496063	-0.0202349
FLOT2|Q14254	0.0068995	0.993125	0.999039	0.992681	0.996196	-0.00374088	-0.0114367	-0.00769578
USP32|Q8NFA0	7.30717	0.00146131	0.00270056	0.887212	0.0155875	0.0678535	0.0100631	-0.0577904
SH3GLB2|Q9NR46	27.2967	4.04780431476291e-09	2.49960473077769e-07	0.000441922	0.0180056	0.214474	0.130048	-0.0844255
ATP13A1|Q9HD20	4.63274	0.0135269	0.010552	0.132422	0.692115	0.0714631	0.0513446	-0.0201185
GRSF1|Q12849	6.65018	0.00248594	0.220017	0.153628	0.0016421	0.0421817	-0.0520911	-0.0942728
IPO9|Q96P70	4.89823	0.010763	0.26114	0.309637	0.00795973	-0.0393536	0.0406037	0.0799573
GRM3|Q14832	19.6655	2.85612534281746e-07	1.36229814651223e-07	0.00461964	0.0363986	0.295511	0.171987	-0.123523
VPS45|Q9NRW7	0.0609924	0.94089	0.99561	0.940221	0.960157	0.00127127	0.00526656	0.00399529
STRN|O43815	45.9908	9.15944130190731e-13	4.77247604838391e-08	5.95957242882362e-07	0.565768	0.154279	0.136407	-0.0178717
IGSF21|Q96ID5	19.1588	3.87693303494553e-07	4.62021094527199e-06	2.97821274097831e-06	0.778964	0.207202	0.234261	0.0270588
PFKFB2|O60825	10.0106	0.000180587	0.000319627	0.00185822	0.986425	-0.200333	-0.192469	0.00786379
SNX9|Q9Y5X1	1.29401	0.281835	0.718165	0.707691	0.252355	-0.0134854	0.0152464	0.0287318
FAM171A2|A8MVW0	5.57627	0.00605137	0.0185297	0.0104888	0.865257	0.133764	0.159077	0.0253129
GRIA4|P48058	22.7726	4.68450893149764e-08	4.13847711988602e-07	0.890527	5.43844176070785e-06	0.224798	0.0190871	-0.205711
TTC1|Q99614	0.141436	0.868404	0.922758	0.992636	0.874562	0.0115057	-0.00385616	-0.0153619
GRHPR|Q9UBQ7	42.4853	3.72440720193408e-12	1.17991728029094e-11	2.79875180220213e-06	0.0101094	-0.217059	-0.143145	0.0739136
WDR13|Q9H1Z4	18.9683	4.35265231154419e-07	4.21815798068437e-07	0.000138501	0.528937	0.133905	0.108853	-0.0250525
SLC17A6|Q9P2U8	6.44443	0.00294183	0.839107	0.0224855	0.002804	0.0316673	-0.169102	-0.200769
GAD2|Q05329	9.30187	0.000308033	0.000198865	0.168893	0.0813213	0.201594	0.0951763	-0.106418
SLC12A6|Q9UHW9	2.87259	0.0644935	0.152495	0.0714778	0.829271	-0.0294341	-0.0388644	-0.00943022
LMTK3|Q96Q04	18.1196	7.3293089804163e-07	4.00855980076109e-07	0.0299509	0.0109689	0.182007	0.0879069	-0.0941
MTMR12|Q9C0I1	3.38527	0.0405704	0.151851	0.0384671	0.663473	0.057841	0.085306	0.027465
RPS6KA3|P51812	10.0077	0.000180989	0.000152364	0.00779701	0.651706	-0.0658851	-0.0520753	0.0138098
PLCB4|Q15147	6.49454	0.00282338	0.00741283	0.00708418	0.938641	-0.114861	-0.127696	-0.0128348
PGM2|Q96G03	19.7295	2.74860375807754e-07	1.69276875072732e-07	0.000477397	0.211646	-0.31372	-0.224748	0.0889718
TIAM1|Q13009	0.90231	0.411155	0.775767	0.377337	0.717176	0.0232401	0.0507439	0.0275038
CLPB|Q9H078	2.07708	0.134363	0.774506	0.122552	0.310667	0.0190601	0.0615926	0.0425325
SRRT|Q9BXP5	30.3282	8.7302982820788e-10	5.13273500368783e-08	0.973953	4.69198911945412e-08	-0.160628	0.00595991	0.166588
SEPTIN10|Q9P0V9	30.1297	9.62953689975493e-10	1.01878139278359e-06	2.5210590141822e-05	0.0744651	-0.436768	-0.306029	0.130739
EPHA5|P54756	8.80111	0.000451872	0.025262	0.000313113	0.163073	0.112016	0.191764	0.0797473
PTGES3|Q15185	1.97531	0.147786	0.933979	0.305814	0.139441	-0.00644428	0.030035	0.0364793
ROBO2|Q9HCK4	8.9438	0.000404924	0.000244817	0.110556	0.147696	0.213204	0.11413	-0.0990742
CA1|P00915	9.51302	0.000262462	0.0912115	0.0930544	0.000163448	-0.322523	0.355188	0.677711
MOGS|Q13724	3.32532	0.0428141	0.100039	0.979903	0.0743214	0.033843	-0.00343331	-0.0372764
ERMN|Q8TAM6	5.40859	0.00697021	0.00641542	0.0556943	0.841793	-0.38342	-0.313804	0.0696165
DDX39B|Q13838	3.73166	0.0297827	0.0269531	0.675449	0.22732	-0.0554371	-0.0195479	0.0358892
ACOX3|O15254	0.0329046	0.967649	0.985531	0.965046	0.99278	-0.00806687	-0.0139444	-0.00587758
CSMD1|Q96PZ7	22.5099	5.43513422818743e-08	5.16621648793958e-08	0.10586	0.000371634	0.174522	0.0611357	-0.113386
PSMC2|P35998	0.82422	0.443563	0.410958	0.816721	0.825803	-0.0165025	-0.0086478	0.00785473
CALU|O43852	4.15585	0.0204863	0.0559081	0.0276377	0.845096	0.0767372	0.0953648	0.0186277
C2CD2|Q9Y426	1.25175	0.293487	0.685563	0.261256	0.64891	-0.0270853	-0.0570609	-0.0299757
SIK3|Q9Y2K2	7.65285	0.00110913	0.000913748	0.400571	0.0621805	0.114374	0.0430063	-0.0713672
IGF1R|P08069	6.30351	0.00330327	0.014814	0.0050259	0.759647	-0.0812324	-0.101829	-0.0205965
MTCH1|Q9NZJ7	7.64131	0.00111934	0.00344737	0.991111	0.00708615	0.0790409	0.00327427	-0.0757667
SASH1|O94885	0.40335	0.669906	0.865583	0.644528	0.888393	0.0246145	0.0476399	0.0230255
MAG|P20916	4.58643	0.0140797	0.0157533	0.0584339	0.960859	-0.347804	-0.31401	0.0337944
PRKCD|Q05655	18.2965	6.57008622673599e-07	6.777403002034e-06	5.03160248721546e-06	0.807494	0.402801	0.452414	0.0496126
ELMO1|Q92556	8.47625	0.000580958	0.000352817	0.1049	0.189428	-0.167954	-0.093428	0.0745256
LIPE|Q05469	4.05267	0.0224286	0.0169443	0.216057	0.622803	-0.266728	-0.176208	0.0905198
ATG2A|Q2TAZ0	31.0879	6.01670732168244e-10	1.07151200201697e-06	8.46106126273227e-08	0.9795	0.113299	0.110178	-0.00312059
UBR2|Q8IWV8	6.58916	0.00261296	0.00169772	0.138898	0.324633	-0.0965405	-0.0568164	0.0397242
SLC25A5|P05141	6.85766	0.00209977	0.00142122	0.0752009	0.466291	0.180264	0.120348	-0.0599159
AGO1|Q9UL18	6.6711	0.00244387	0.0105685	0.979837	0.00779943	-0.0491448	0.00347205	0.0526169
GTPBP1|O00178	6.53693	0.00272703	0.00790017	0.998054	0.0124799	0.0698141	0.00147394	-0.0683401
ASAH1|Q13510	4.51801	0.0149395	0.0802495	0.0143699	0.594235	-0.187652	-0.273937	-0.0862849
CORO7|P57737	2.47958	0.0924707	0.350606	0.733092	0.0877009	0.0458525	-0.0273943	-0.0732467
CCDC22|O60826	6.62292	0.00254187	0.00429777	0.0108707	0.999981	-0.0721482	-0.0720182	0.000129964
TMX3|Q96JJ7	35.5756	7.31002054585476e-11	2.65122034125605e-07	4.46007504124601e-05	0.00806981	0.197432	0.122221	-0.0752116
CPT1A|P50416	4.85134	0.011205	0.957044	0.0400058	0.0125783	0.0165718	-0.162173	-0.178745
PPP1CC|P36873	5.04244	0.00951342	0.0143841	0.029447	0.999995	0.0499505	0.0500054	5.48463135665728e-05
GYS1|P13807	4.52776	0.0148138	0.998013	0.0366154	0.0201333	0.00223816	-0.104463	-0.106701
PPT1|P50897	13.9332	1.10664709128751e-05	9.44626743704102e-06	0.00140616	0.560928	-0.227154	-0.180161	0.046993
ACAP2|Q15057	0.800784	0.453796	0.536521	0.496333	0.982242	0.0170028	0.0199647	0.00296195
KCNQ2|O43526	10.478	0.000127652	0.000302318	0.000995669	0.999188	0.160019	0.161544	0.00152484
NRAS|P01111	23.8561	2.55749730879777e-08	2.20479438040044e-08	3.29292315532914e-05	0.355161	0.228152	0.179716	-0.0484363
DLST|P36957	7.47864	0.00127408	0.000833165	0.198169	0.158035	0.127432	0.0637232	-0.0637089
ITGB8|P26012	21.031	1.27292730481697e-07	6.65715236269904e-08	0.000742673	0.101768	-0.222889	-0.148527	0.0743621
PPM1A|P35813	18.7447	4.98859184279049e-07	1.27400112315268e-05	1.89378181014721e-06	0.535442	0.0678539	0.0826879	0.014834
ADCY5|O95622	6.19778	0.0036044	0.00366094	0.0303474	0.883232	0.0691256	0.0590772	-0.0100483
DGKH|Q86XP1	17.3039	1.22022015327222e-06	1.10586359904907e-05	8.95264360578629e-06	0.828189	0.238678	0.266996	0.0283177
FUBP1|Q96AE4	2.70154	0.0754026	0.0603898	0.407138	0.66225	0.0667852	0.040985	-0.0258003
RALBP1|Q15311	5.92433	0.00452223	0.0542311	0.0037874	0.394852	0.0421259	0.0662106	0.0240847
TGFBRAP1|Q8WUH2	7.54153	0.00121179	0.00163808	0.00936645	0.964711	0.0703685	0.0652687	-0.00509983
EXOC3|O60645	5.19769	0.00833458	0.00601232	0.136639	0.561435	0.0441192	0.0294946	-0.0146246
TNS3|Q68CZ2	2.73816	0.0729164	0.682125	0.0635181	0.231839	-0.0551301	-0.167752	-0.112622
JAK1|P23458	16.3395	2.25513772153671e-06	1.13923711836383e-05	2.56091411720005e-05	0.956564	-0.127412	-0.134749	-0.00733755
SLC4A8|Q2Y0W8	21.7104	8.58369924207741e-08	4.00044927184595e-08	0.00386308	0.0196937	0.31193	0.175964	-0.135966
TBCE|Q15813	3.01469	0.0566764	0.0693092	0.12201	0.998519	-0.0965081	-0.0942219	0.00228619
OAT|P04181	1.72538	0.18697	0.249951	0.240269	0.98024	0.074684	0.0838133	0.00912925
RICTOR|Q6R327	13.5806	1.40748496526918e-05	1.19747684154126e-05	0.226158	0.00749929	-0.0784964	-0.0284936	0.0500028
SLIT2|O94813	45.4383	1.13760855448984e-12	1.3170406488547e-05	7.00728156534453e-07	0.243011	-0.532648	-0.645779	-0.113131
NUAK1|O60285	12.5785	2.81811828357439e-05	0.00645779	1.81048874091649e-05	0.0734667	0.123189	0.212564	0.0893753
DEPDC5|O75140	1.02529	0.364994	0.886758	0.636172	0.33406	0.0113372	-0.0244119	-0.0357491
CLCN6|P51797	6.17334	0.00367796	0.104401	0.0025178	0.197887	-0.0738371	-0.138026	-0.0641884
NHLRC2|Q8NBF2	30.199	9.30493400330851e-10	4.84082750825173e-07	1.99556785018817e-06	0.383493	-0.186416	-0.152357	0.0340589
GBE1|Q04446	17.5294	1.05888333295267e-06	7.50417697648054e-07	0.000613459	0.342372	-0.171125	-0.128318	0.0428068
IVD|P26440	4.10659	0.0213909	0.241488	0.481928	0.0177949	0.0724874	-0.0570589	-0.129546
ADGRB1|O14514	29.8127	1.12690308551845e-09	4.1638471310192e-08	3.06011651612925e-05	0.0707547	0.239251	0.166556	-0.0726945
DDX42|Q86XP3	3.3692	0.0411593	0.136807	0.890661	0.0544856	0.0596518	-0.0156135	-0.0752654
FBXO2|Q9UK22	16.3541	2.23399035231957e-06	1.48663566812424e-06	0.00121674	0.31614	-0.184981	-0.13544	0.049541
EIF2S2|P20042	4.67628	0.0130277	0.757907	0.0857835	0.0107074	-0.014284	0.0481008	0.0623849
ITPKB|P27987	18.2455	6.78005390246131e-07	5.96662034002549e-07	0.000236485	0.480622	-0.423387	-0.337026	0.0863606
WDR26|Q9H7D7	39.6144	1.23733019936905e-11	2.65184180845405e-06	8.33004365485834e-09	0.824068	-0.21156	-0.196014	0.0155457
TKFC|Q3LXA3	8.16393	0.000741216	0.000765913	0.538781	0.0300571	-0.137886	-0.0418979	0.0959885
PIK3C2A|O00443	6.95578	0.00193929	0.168011	0.174111	0.00130491	0.0490056	-0.0536423	-0.102648
PTGES2|Q9H7Z7	10.3112	0.000144407	0.000274951	0.00144795	0.992691	0.126118	0.12253	-0.00358778
GABRA1|P14867	30.5761	7.7277747555093e-10	5.59345260049577e-07	8.57112777052915e-06	0.142885	0.274953	0.204243	-0.0707095
GSTM2|P28161	13.8047	1.20772682655514e-05	1.38911368843253e-05	0.000724217	0.761031	-0.298507	-0.255314	0.0431932
PPIF|P30405	3.3106	0.0433841	0.0953679	0.0561786	0.884296	-0.0622841	-0.0766722	-0.0143881
AP1M1|Q9BXS5	9.49177	0.000266714	0.000432321	0.0027183	0.977702	0.0597697	0.0566884	-0.0030813
RGS7|P49802	37.3222	3.34643505818401e-11	2.68644805876629e-07	5.61748215088809e-06	0.0273897	0.286494	0.195109	-0.0913855
FYN|P06241	0.55836	0.57514	0.746101	0.559494	0.916624	-0.0117802	-0.0184031	-0.00662289
PPID|Q08752	2.53125	0.0881698	0.384451	0.072403	0.509877	0.102618	0.191378	0.0887592
ZC3HAV1|Q7Z2W4	0.810945	0.44933	0.416586	0.816357	0.831326	-0.0758939	-0.0401281	0.0357658
PPP1CA|P62136	45.9525	9.29757321185475e-13	2.14303413585883e-08	3.17389997617212e-08	0.135665	0.208871	0.164068	-0.0448035
ZFR|Q96KR1	8.65393	0.000506223	0.98997	0.0027344	0.000843856	-0.00459261	0.130545	0.135138
UPF2|Q9HAU5	8.75139	0.000469523	0.0107266	0.634335	0.000755528	-0.0987297	0.0331821	0.131912
PHKA1|P46020	2.80162	0.068807	0.857316	0.21714	0.0604856	0.0263249	-0.0930309	-0.119356
PLXNA3|P51805	1.9215	0.155437	0.158386	0.301895	0.976919	0.122957	0.10892	-0.0140367
PA2G4|Q9UQ80	8.27132	0.0006815	0.377727	0.0333028	0.000435754	-0.0182488	0.0386864	0.0569352
ABL2|P42684	17.886	8.4735267897022e-07	2.39631575926769e-06	2.7510627249816e-05	0.988424	0.0946612	0.0920839	-0.00257722
PCM1|Q15154	37.3356	3.32669003205025e-11	1.35993912923945e-10	7.11556265571289e-05	0.00290566	0.244302	0.143352	-0.10095
ANKMY2|Q8IV38	9.26184	0.000317556	0.000693834	0.866437	0.0055368	0.132202	0.0190955	-0.113106
NPLOC4|Q8TAT6	18.0649	7.58206895933344e-07	5.46986591909437e-07	0.0899573	0.0031965	-0.0861537	-0.0345633	0.0515904
ANKRD24|Q8TF21	21.2315	1.13255297111915e-07	1.70067183558054e-07	2.15493411829248e-05	0.736616	0.283233	0.248045	-0.0351882
OTUB1|Q96FW1	33.5235	1.88119144382989e-10	9.85831970112053e-07	1.48700357956999e-05	0.039842	0.163745	0.111772	-0.0519726
COPG2|Q9UBF2	3.90549	0.0255342	0.0642448	0.985933	0.0513455	-0.0452771	0.00349771	0.0487748
ITIH4|Q14624	11.9229	4.47864450637525e-05	0.00406799	0.406714	6.38147587733728e-05	-0.607251	0.259099	0.86635
SUGT1|Q9Y2Z0	2.6117	0.0818809	0.841327	0.2552	0.0709538	-0.0157529	0.0496007	0.0653536
CORO1C|Q9ULV4	3.72762	0.0298897	0.697378	0.027659	0.109829	0.0171634	0.0619202	0.0447568
MARCKSL1|P49006	11.9261	4.46841554386392e-05	2.59621869486137e-05	0.0150564	0.242251	-0.238793	-0.15629	0.0825024
UQCRFS1|P47985	20.8815	1.38919131767523e-07	6.66627277823295e-08	0.00730379	0.014855	0.213479	0.114893	-0.0985855
CAND2|O75155	1.52713	0.225618	0.655468	0.196493	0.567685	0.0498879	0.109666	0.059778
TECPR2|O15040	8.66633	0.000501393	0.000575532	0.00720014	0.884722	0.0857207	0.0751852	-0.0105354
ADGRL2|O95490	6.31627	0.00326872	0.00290121	0.520401	0.0846914	0.0906672	0.0318051	-0.0588621
ACAD8|Q9UKU7	1.01242	0.369564	0.592622	0.351681	0.85097	-0.0534301	-0.0839804	-0.0305504
STUB1|Q9UNE7	11.2338	7.34664530932881e-05	0.000404877	0.000272615	0.849365	-0.0780649	-0.0888569	-0.010792
GLOD4|Q9HC38	8.7709	0.000462514	0.000952525	0.865122	0.00733864	-0.116368	-0.0173327	0.0990357
PLCB3|Q01970	1.77945	0.177667	0.306209	0.973865	0.225233	-0.0469763	0.00767991	0.0546562
ANKRD44|Q8N8A2	6.22847	0.00351417	0.00370716	0.0277527	0.901974	-0.0620743	-0.0538408	0.00823348
CYB5R1|Q9UHQ9	14.9424	5.61976082615212e-06	0.0290931	0.0231982	3.08610930088715e-06	0.109317	-0.125017	-0.234334
MTSS2|Q765P7	1.81389	0.171992	0.518746	0.147476	0.597753	-0.0618804	-0.11842	-0.0565398
PTBP1|P26599	11.2696	7.15873357642766e-05	5.7466715676302e-05	0.00512015	0.579783	-0.227573	-0.176937	0.0506358
EIF3H|O15372	18.6899	5.15875969790804e-07	4.13359748097086e-07	0.110245	0.00187414	-0.0748014	-0.0283019	0.0464994
PRRT3|Q5FWE3	24.8162	1.51119965609197e-08	7.21002912928981e-09	0.000422745	0.044325	0.310511	0.198448	-0.112064
MCAM|P43121	7.73565	0.00103863	0.00064553	0.117019	0.234313	-0.200497	-0.113732	0.0867648
ABCA8|O94911	12.2978	3.43349409961137e-05	1.89092523251722e-05	0.0212334	0.161947	-0.390099	-0.239461	0.150638
ECI2|O75521	4.87226	0.0110056	0.987429	0.0327394	0.0139833	0.00692679	-0.130467	-0.137393
PRDX6|P30041	31.7557	4.35448609513538e-10	6.31862470546063e-07	8.94623176794784e-06	0.0995873	-0.430409	-0.312069	0.11834
DIAPH2|O60879	7.50558	0.001247	0.00120661	0.0176811	0.82106	0.169741	0.141625	-0.0281163
CSNK2A1|P68400	31.0096	6.25079411544198e-10	8.55085699023737e-10	0.00380182	0.000565268	0.131097	0.0623349	-0.0687618
PSMC5|P62195	1.56082	0.218509	0.210305	0.415043	0.954847	-0.0228266	-0.0188291	0.00399749
SYNE2|Q8WXH0	3.31278	0.0432993	0.177506	0.0389954	0.617178	-0.0639026	-0.0983471	-0.0344445
RAB1B|Q9H0U4	1.44143	0.244798	0.52652	0.221241	0.736201	0.0241796	0.041385	0.0172055
HPCAL4|Q9UM19	5.99659	0.00425837	0.0118477	0.00890661	0.909616	0.101496	0.116157	0.0146607
SUCLG2|Q96I99	16.1861	2.48949280319193e-06	2.13618138633631e-06	0.000561888	0.51009	-0.250871	-0.198867	0.0520045
MTMR2|Q13614	9.12875	0.000351467	0.000451536	0.00471441	0.920971	0.0725713	0.0653952	-0.00717612
DOCK11|Q5JSL3	3.13839	0.0506701	0.0392873	0.387314	0.575802	-0.0756144	-0.0442245	0.0313899
RAB14|P61106	8.61575	0.000521395	0.000985939	0.00336064	0.999417	0.0598086	0.05928	-0.00052859
PHB2|Q99623	7.99516	0.000846218	0.000558009	0.203445	0.121213	0.112666	0.0541336	-0.0585324
MCTS1|Q9ULC4	7.51659	0.0012361	0.00326543	0.00400597	0.95843	0.0690406	0.0748387	0.00579816
POLR2B|P30876	6.89553	0.00203625	0.871624	0.00343968	0.00704041	-0.0215571	-0.162125	-0.140568
ABCB7|O75027	0.996305	0.375367	0.549876	0.963734	0.405675	0.0198122	-0.00541468	-0.0252268
MAST4|O15021	20.416	1.8267615175789e-07	8.77284704881021e-08	0.00746754	0.0174579	-0.0964266	-0.0523443	0.0440823
SCYL2|Q6P3W7	8.39399	0.000619333	0.611016	0.000730701	0.00534986	0.0261795	0.11871	0.0925303
CRYL1|Q9Y2S2	17.9294	8.24814311745574e-07	4.54935540461499e-07	0.00166708	0.155749	-0.313497	-0.211664	0.101833
CTBP1|Q13363	17.5042	1.07575352801817e-06	7.79325953326193e-07	0.000573189	0.358815	0.172613	0.130337	-0.0422753
GNPDA1|P46926	10.8214	9.91883551433367e-05	7.98659369750654e-05	0.273854	0.021755	-0.120551	-0.045519	0.0750318
TUBGCP2|Q9BSJ2	0.486102	0.61746	0.970164	0.76779	0.598606	0.0036396	-0.0119197	-0.0155593
LTN1|O94822	0.0920666	0.912175	0.939036	0.998683	0.923831	0.00870167	-0.00139224	-0.0100939
ACOT1|Q86TX2	1.5343	0.224084	0.198425	0.536909	0.851338	-0.565998	-0.38425	0.181748
ATP8A2|Q9NTI2	0.657824	0.521734	0.794657	0.490234	0.820706	-0.0149526	-0.029275	-0.0143224
AGAP2|Q99490	20.0409	2.28204702524211e-07	2.36960653221541e-06	2.30460055805626e-06	0.834028	0.216422	0.239714	0.0232918
STIM1|Q13586	12.1368	3.84733775982927e-05	0.00153591	4.3480132994711e-05	0.292629	0.0919109	0.131132	0.0392213
FBXO41|Q8TF61	33.4279	1.96730554021136e-10	2.25443868212382e-09	9.60043133246824e-06	0.0579194	0.300924	0.211124	-0.0897999
NLGN2|Q8NFZ4	21.9951	7.28870356111123e-08	8.85599439337525e-08	2.57208425858968e-05	0.602551	0.121881	0.102866	-0.0190149
SEC14L2|O76054	13.9683	1.08056286868687e-05	1.57909323805772e-05	0.000422483	0.873615	-0.260423	-0.233768	0.0266544
CHN1|P15882	4.09444	0.0216203	0.0402999	0.993619	0.0637875	-0.0737171	-0.0035221	0.070195
FAM171A1|Q5VUB5	1.20348	0.307407	0.517037	0.294997	0.848235	0.0299293	0.0453001	0.0153708
SAFB|Q15424	12.8496	2.33179970047325e-05	0.2645	0.00480297	1.3855489934822e-05	-0.043987	0.101544	0.145531
DTD1|Q8TEA8	1.8795	0.161694	0.609479	0.61587	0.139132	-0.0230964	0.0252744	0.0483707
NLN|Q9BYT8	0.868126	0.425029	0.855661	0.735086	0.391139	0.0349375	-0.0543879	-0.0893254
SERPINB6|P35237	2.12826	0.128094	0.106739	0.572581	0.634734	-0.194413	-0.105508	0.0889044
SCG3|Q8WXD2	2.7525	0.0719663	0.843909	0.231718	0.0625095	-0.0262325	0.0863233	0.112556
FAHD2A|Q96GK7	0.617287	0.542853	0.645127	0.562001	0.970248	-0.0420158	-0.0533654	-0.0113496
GC|P02774	11.5817	5.71622813009715e-05	0.00025982	0.977095	0.000839933	-0.685387	-0.0369487	0.648438
BAIAP3|O94812	2.54673	0.0869217	0.974391	0.114198	0.130799	0.020588	0.212945	0.192357
ANXA7|P20073	3.78552	0.0283934	0.0428423	0.0600959	0.994612	-0.0611378	-0.0636707	-0.00253292
ATXN2L|Q8WWM7	36.8035	4.2114344363612e-11	2.13573505266467e-07	1.97580555250099e-08	0.86038	0.24213	0.22583	-0.0163003
SYT12|Q8IV01	45.2291	1.23538531311251e-12	1.98422516539301e-10	1.30355089167367e-07	0.0576995	0.582664	0.432129	-0.150535
HECTD3|Q5T447	3.29382	0.0440437	0.0365629	0.592107	0.34566	-0.0477131	-0.020411	0.027302
SRP72|O76094	6.56076	0.00267436	0.73713	0.00330446	0.0131466	0.0128249	0.0648787	0.0520538
PRKRA|O75569	10.1983	0.000157027	0.00123746	0.000349355	0.705048	0.211761	0.258636	0.0468752
METAP2|P50579	1.038	0.360538	0.435432	0.999792	0.470987	-0.0266505	-0.000462756	0.0261877
GDAP1|Q8TB36	25.6027	9.88882240965291e-09	1.68491370855506e-08	3.34484830244453e-06	0.715417	0.187288	0.165066	-0.0222228
XPNPEP1|Q9NQW7	1.33111	0.272	0.243726	0.589715	0.862913	-0.0296361	-0.0198674	0.00976868
SCARB2|Q14108	6.18642	0.0036384	0.00522704	0.0170742	0.992135	-0.11306	-0.108767	0.00429272
AIFM3|Q96NN9	4.81042	0.011606	0.00975383	0.0950518	0.779049	-0.147435	-0.113606	0.0338283
APPL2|Q8NEU8	3.25605	0.0455671	0.708312	0.0414853	0.15073	-0.0310747	-0.107513	-0.0764381
NOP56|O00567	0.920394	0.404005	0.382856	0.634756	0.947376	-0.043739	-0.033114	0.0106251
PSMD7|P51665	2.84439	0.0661727	0.12118	0.0880109	0.927642	-0.0292576	-0.0348425	-0.00558495
PPM1F|P49593	9.75568	0.000218587	0.000963649	0.000726409	0.878659	0.0730364	0.0826475	0.00961109
BCS1L|Q9Y276	0.540203	0.585484	0.614448	0.991602	0.715652	0.0244707	0.00354421	-0.0209265
PMPCB|O75439	11.9134	4.50898307400337e-05	3.66371269996391e-05	0.247495	0.0147129	0.157695	0.0590286	-0.098666
SQSTM1|Q13501	47.0206	6.14179299117486e-13	5.98265864111908e-09	1.5781748274879e-07	0.0304418	-1.12716	-0.810297	0.31686
AKT3|Q9Y243	10.9999	8.70681135581651e-05	0.000757072	0.000209538	0.696458	0.093653	0.113914	0.0202608
ELP1|O95163	1.51101	0.229102	0.537115	0.20359	0.695382	-0.0433088	-0.0774346	-0.0341257
OSBPL2|Q9H1P3	3.22894	0.0466935	0.252026	0.677927	0.0444004	0.0312052	-0.0181439	-0.0493492
RHOA|P61586	0.963497	0.387478	0.881058	0.367588	0.584268	0.00926859	0.0290852	0.0198167
ANKIB1|Q9P2G1	13.9371	1.10374686062578e-05	5.79199210826165e-06	0.0229333	0.0800368	0.110877	0.0631978	-0.0476793
HSP90AB3P|Q58FF7	0.061414	0.940522	0.961978	0.996604	0.946359	-0.0155545	0.00537802	0.0209325
TBC1D10B|Q4KMP7	34.0123	1.49775589231151e-10	2.16127834789348e-07	2.96452443482309e-07	0.469426	0.176603	0.149444	-0.0271584
RPSA|P08865	2.90786	0.0624546	0.0601429	0.783583	0.281845	0.0305347	0.0096883	-0.0208464
PPA1|Q15181	3.00487	0.0571836	0.552701	0.046314	0.254354	0.0359059	0.0927444	0.0568385
ICAM5|Q9UMF0	4.34485	0.0173667	0.0159716	0.0968894	0.866985	0.220164	0.179601	-0.040563
USP4|Q13107	14.0382	1.03052363926848e-05	0.000859248	0.517378	2.32297688756988e-05	0.0928543	-0.0294067	-0.122261
PTPA|Q15257	1.0579	0.353676	0.320087	0.726619	0.825913	0.026095	0.0151533	-0.0109417
KIAA0100|Q14667	4.97959	0.0100385	0.0185034	0.0241218	0.982562	0.0740202	0.0788963	0.00487614
CARNS1|A5YM72	10.2587	0.000150139	0.000124426	0.00727849	0.632278	-0.610309	-0.479661	0.130647
DDX19B|Q9UMR2	0.729523	0.48683	0.971837	0.497176	0.594126	-0.0161595	-0.0879198	-0.0717604
GMPR2|Q9P2T1	6.63074	0.0025257	0.00164013	0.131598	0.333865	-0.179544	-0.106835	0.0727089
PHF24|Q9UPV7	46.6302	7.14208236292651e-13	1.56503520264853e-08	5.46803902157222e-09	0.353334	0.391172	0.330748	-0.0604246
RAB2A|P61019	14.3391	8.4106738840035e-06	3.69597991588533e-05	7.51144214335975e-05	0.95922	0.0953908	0.101074	0.00568286
ENDOD1|O94919	23.158	3.77176906585188e-08	3.70039706654168e-08	2.8968490034309e-05	0.447662	-0.249596	-0.202077	0.0475196
FSD1L|Q9BXM9	6.12384	0.00383175	0.00599461	0.876871	0.0324451	-0.078792	-0.0132713	0.0655207
PDE12|Q6L8Q7	9.28874	0.000311123	0.000289185	0.00840302	0.746188	0.0717231	0.0587482	-0.0129749
SMCR8|Q8TEV9	6.10804	0.00388225	0.00303061	0.0608643	0.675302	0.104856	0.0781742	-0.0266819
NGEF|Q8N5V2	24.1644	2.15780118820747e-08	1.26661813260043e-08	0.0197892	0.00140719	0.353334	0.157647	-0.195688
BCAR1|P56945	10.6981	0.00010856	0.00054355	0.000393289	0.86474	0.11164	0.126524	0.0148841
UBA2|Q9UBT2	2.93465	0.0609506	0.324229	0.641144	0.0548063	-0.0426617	0.029436	0.0720977
FAAH|O00519	1.74893	0.182857	0.339847	0.950422	0.215837	0.0855109	-0.0203124	-0.105823
SH3GL3|Q99963	4.7522	0.0122023	0.0325738	0.0193694	0.879537	0.106531	0.127135	0.0206036
F13A1|P00488	0.489684	0.615289	0.999133	0.69066	0.630707	0.00434763	-0.0997412	-0.104089
SDHB|P21912	18.4309	6.04782664205822e-07	2.95406832884204e-07	0.00468675	0.0571669	0.186319	0.111875	-0.0744433
FDXR|P22570	5.39849	0.00702994	0.967955	0.0262738	0.00844748	0.0150253	-0.182328	-0.197353
FTH1|P02794	7.11544	0.00170472	0.827328	0.00265755	0.00690723	-0.0519735	-0.340962	-0.288989
PON2|Q15165	3.06604	0.0540982	0.0422144	0.375367	0.608679	-0.156788	-0.0943545	0.0624336
EHD2|Q9NZN4	6.39336	0.00306783	0.0577578	0.00233021	0.293974	-0.122806	-0.204584	-0.081778
EIF3I|Q13347	13.036	2.04847940973132e-05	1.11067733549186e-05	0.0169825	0.146956	-0.0604998	-0.0371871	0.0233127
RCN1|Q15293	6.01193	0.00420443	0.0506029	0.653863	0.00511024	0.1203	-0.0489058	-0.169206
EEF1B2|P24534	2.27402	0.111846	0.19421	0.992249	0.170608	0.0420405	-0.00315046	-0.0451909
MAN2C1|Q9NTJ4	13.4049	1.58781158874455e-05	6.16944787626972e-05	0.903521	0.000493301	-0.264777	-0.0271973	0.237579
BDH1|Q02338	6.40007	0.00305098	0.00291918	0.575362	0.0689959	0.166497	0.053705	-0.112792
EEF1D|P29692	0.55422	0.577482	0.661702	0.998475	0.644088	0.0151642	-0.00101531	-0.0161795
KIAA1671|Q9BY89	8.99	0.000390829	0.00831474	0.000387752	0.357918	0.11814	0.172555	0.054415
VAPB|O95292	34.8079	1.03740239894044e-10	1.16514908226025e-06	3.3707820645823e-08	0.903468	0.181988	0.171606	-0.0103828
UCHL5|Q9Y5K5	5.60289	0.00591747	0.0680515	0.634815	0.00667648	0.12483	-0.0554851	-0.180315
PACSIN2|Q9UNF0	2.62463	0.0809141	0.0734646	0.740327	0.362796	-0.056244	-0.020614	0.03563
GGA1|Q9UJY5	35.5665	7.34016351063251e-11	1.19950660009587e-06	8.75882665285488e-08	0.61835	0.131133	0.115303	-0.0158304
GSK3A|P49840	30.0886	9.82718340005728e-10	1.56992956255845e-07	0.000251073	0.0111785	0.181342	0.109093	-0.0722494
ACOT9|Q9Y305	3.07848	0.0534922	0.0439769	0.581427	0.394586	-0.0857494	-0.0384804	0.047269
ATP6V1G2|O95670	13.4418	1.5480636548158e-05	2.74642737181363e-05	0.00038128	0.947071	0.127906	0.119345	-0.00856062
GNA11|P29992	22.1622	6.62450498249172e-08	5.35396430523249e-08	7.2761886802164e-05	0.345775	-0.217085	-0.168752	0.0483337
ST13|P50502	5.63406	0.00576452	0.00650373	0.0332382	0.94364	0.0783366	0.0700793	-0.00825735
PHKB|Q93100	11.2902	7.05285404537616e-05	0.00419339	6.06458522101061e-05	0.202571	-0.100783	-0.154858	-0.054075
PITPNA|Q00169	6.95837	0.00193522	0.0275631	0.669272	0.00269358	0.057606	-0.0206197	-0.0782258
DAPK1|P53355	3.71583	0.0302043	0.374704	0.0226836	0.248658	-0.0554729	-0.124022	-0.0685491
SLC9A3R2|Q15599	7.87166	0.000932718	0.000637924	0.041892	0.483788	-0.0962662	-0.067045	0.0292213
ENPP6|Q6UWR7	5.42709	0.00686211	0.0152396	0.0153577	0.954043	-0.421326	-0.465576	-0.04425
LGALSL|Q3ZCW2	21.9987	7.27370785465144e-08	3.04111322457778e-07	2.93650868554707e-06	0.999795	0.175025	0.17445	-0.000575539
EARS2|Q5JPH6	7.88044	0.000926276	0.00100731	0.0116194	0.877513	0.248261	0.215307	-0.0329541
PPP1R12B|O60237	3.5325	0.0355613	0.0302757	0.182454	0.813655	0.0774344	0.0586504	-0.0187841
UBE4B|O95155	12.5142	2.94823637211716e-05	1.86973585259986e-05	0.114904	0.0288708	0.118586	0.0535896	-0.0649964
SNCG|O76070	4.07518	0.021989	0.0191292	0.127909	0.826978	0.168122	0.131496	-0.0366256
MMUT|P22033	0.769237	0.467957	0.463681	0.630253	0.984651	-0.0745727	-0.0637251	0.0108476
PCDH17|O14917	1.15907	0.320819	0.420864	0.355814	0.964031	-0.0586229	-0.0709798	-0.0123568
SYMPK|Q92797	2.33849	0.105354	0.399758	0.709117	0.0968668	-0.0297915	0.0200568	0.0498483
FXR1|P51114	4.02079	0.0230664	0.148373	0.700869	0.0242496	-0.0452213	0.0212449	0.0664662
INPPL1|O15357	16.5499	1.97018026004582e-06	2.09837743140318e-05	1.09221315323094e-05	0.765314	-0.162428	-0.186225	-0.0237963
CPE|P16870	3.76206	0.0289902	0.108012	0.883568	0.0400525	-0.0962783	0.0245759	0.120854
MYBBP1A|Q9BQG0	3.74338	0.0294747	0.0929785	0.932543	0.0459753	0.0735785	-0.0136265	-0.087205
GATM|P50440	3.532	0.0355772	0.344283	0.0269199	0.305874	-0.0996048	-0.208232	-0.108627
DNAJC11|Q9NVH1	9.45312	0.000274632	0.000192633	0.225201	0.0542552	0.120872	0.0519778	-0.0688939
TMPO|P42166	7.58601	0.00116963	0.0511519	0.363589	0.00104967	-0.0747646	0.0472807	0.122045
DGKQ|P52824	7.41605	0.00133937	0.0013954	0.582429	0.0390965	0.190269	0.0567555	-0.133514
TMEM132B|Q14DG7	17.2098	1.29484089357686e-06	6.62767616899096e-07	0.0196458	0.0246326	0.191466	0.100512	-0.090954
SH3KBP1|Q96B97	16.4633	2.08260351921671e-06	1.42530484836811e-06	0.00104715	0.335786	0.104397	0.0772507	-0.0271468
DCC|P43146	13.2129	1.81243865427519e-05	7.03408321507393e-05	0.000147021	0.96778	0.192122	0.202675	0.010553
NONO|Q15233	0.86858	0.424842	0.627528	0.409649	0.880732	0.0216435	0.0332794	0.0116359
RABGGTA|Q92696	0.607285	0.548198	0.824647	0.879671	0.523862	-0.016305	0.0146973	0.0310024
TALDO1|P37837	9.36021	0.000294678	0.000377814	0.611119	0.0125881	-0.168732	-0.04329	0.125442
PBXIP1|Q96AQ6	25.3137	1.15486619533014e-08	6.36440167234298e-09	0.000122359	0.0997182	-0.538996	-0.373817	0.165179
CNTNAP4|Q9C0A0	3.22416	0.0468951	0.594913	0.30329	0.0362356	-0.0656622	0.110858	0.17652
VPS41|P49754	14.0355	1.03247240446852e-05	8.78497289236169e-06	0.00136055	0.555983	-0.101053	-0.0800664	0.0209861
WDR91|A4D1P6	0.210166	0.811053	0.801933	0.896329	0.989821	0.0142759	0.0111066	-0.00316934
ARFGAP1|Q8N6T3	35.4697	7.66986787848671e-11	2.48801749035057e-07	6.33516649473087e-07	0.225754	0.244039	0.192825	-0.0512141
PDE1C|Q14123	2.6425	0.0795976	0.485511	0.522002	0.0656037	-0.0457647	0.0479799	0.0937446
PDPK1|O15530	7.47522	0.00127756	0.0050918	0.00277351	0.844987	0.0785221	0.092277	0.0137549
PACS2|Q86VP3	1.48002	0.235962	0.206656	0.681321	0.724653	-0.0331121	-0.0178466	0.0152655
SUN2|Q9UH99	5.74139	0.00526846	0.00549644	0.0362713	0.907973	-0.222767	-0.193007	0.0297598
SFXN3|Q9BWM7	2.63835	0.0799011	0.21199	0.0788856	0.759171	0.0765345	0.10943	0.0328955
ABCD3|P28288	2.87781	0.0641872	0.31794	0.0521707	0.492274	-0.0481649	-0.0871327	-0.0389679
PPP2R2D|Q66LE6	5.64139	0.00572917	0.0645191	0.00474477	0.399385	0.0473682	0.0751691	0.0278009
SLC6A1|P30531	41.3701	5.90320174620792e-12	1.61637498719003e-07	9.21092853475387e-09	0.0024742	-0.138722	-0.219484	-0.0807617
ATCAY|Q86WG3	19.0712	4.0887012498252e-07	2.4804371256959e-07	0.000650836	0.209859	0.213727	0.151953	-0.0617742
FAH|P16930	26.7946	5.25993654140889e-09	8.71574280525422e-08	8.75338249661795e-08	0.790401	-0.342317	-0.378581	-0.0362647
SSB|P05455	1.70933	0.189827	0.257241	0.239649	0.976304	-0.0446338	-0.0506795	-0.00604575
CRYM|Q14894	11.8245	4.80431180807781e-05	0.000321742	0.000168603	0.804303	0.244114	0.282463	0.0383494
GNPDA2|Q8TDQ7	0.729711	0.486347	0.558952	0.534243	0.987861	-0.0203325	-0.023359	-0.00302659
GGT7|Q9UJ14	13.7577	1.24702601316301e-05	9.98315421807394e-06	0.00181513	0.51603	0.130461	0.10148	-0.0289811
KLC4|Q9NSK0	0.714794	0.493481	0.715997	0.469738	0.868202	-0.0290631	-0.0485589	-0.0194958
RPS6KC1|Q96S38	8.81451	0.000447232	0.000292869	0.0324699	0.416344	0.0978978	0.0670453	-0.0308525
ADK|P55263	9.11617	0.00035486	0.000483239	0.00429327	0.940809	-0.145527	-0.133078	0.0124489
IDE|P14735	1.66323	0.198288	0.926444	0.207368	0.309032	-0.00946294	-0.0482428	-0.0387798
CSPG4|Q6UVK1	2.44429	0.095532	0.108332	0.924923	0.260042	0.136521	0.0276764	-0.108845
OXSR1|O95747	11.1457	7.83078507871908e-05	0.000174519	0.796693	0.00256649	0.0668827	0.0110098	-0.0558729
PNN|Q9H307	9.82095	0.000208133	0.000472574	0.857877	0.00419264	-0.119706	-0.0173606	0.102345
SRI|P30626	20.6612	1.58085114301329e-07	3.79408931072689e-06	8.25864440612278e-07	0.586943	-0.133561	-0.158859	-0.0252979
CCDC136|Q96JN2	2.20546	0.119205	0.125216	0.243354	0.982236	0.0585762	0.0530726	-0.0055036
LASP1|Q14847	21.9726	7.3835723846444e-08	3.36511773890713e-07	2.64274682304499e-06	0.999264	0.203489	0.204763	0.00127357
RNF123|Q5XPI4	0.976497	0.382631	0.4628	1	0.485679	0.0249947	-1.07582e-06	-0.0249958
HOMER1|Q86YM7	32.7861	2.6619684552686e-10	2.06340700531861e-08	4.4729930674503e-05	0.0202558	0.315071	0.203471	-0.111601
PRDX3|P30048	6.54201	0.0027157	0.00213355	0.404375	0.107889	0.101463	0.0408261	-0.0606365
PPIP5K1|Q6PFW1	11.9654	4.34525755127542e-05	2.81129727044416e-05	0.131624	0.0317087	0.203956	0.0911865	-0.11277
EIF2B5|Q13144	0.58026	0.562915	0.637583	0.999769	0.642242	-0.0263076	0.000656581	0.0269642
CALB2|P22676	23.8928	2.50620045908033e-08	4.86609789129844e-08	4.81837741417301e-06	0.80836	-0.300269	-0.270721	0.029548
PSD2|Q9BQI7	22.1144	6.80769220184518e-08	8.96987225607049e-08	2.04726945295386e-05	0.647074	-0.329723	-0.28205	0.0476736
KPNA6|O60684	0.663974	0.518605	0.541299	0.983639	0.678373	-0.023863	-0.00430049	0.0195626
MAP2K4|P45985	29.5832	1.26343851339256e-09	2.72289493285312e-07	5.9684552544681e-07	0.727447	0.163266	0.145642	-0.0176236
ABCB8|Q9NUT2	2.41983	0.0977157	0.326695	0.784835	0.0973086	0.0754622	-0.0384927	-0.113955
PSAP|P07602	10.722	0.000106677	0.000220947	0.00105711	0.997175	-0.205036	-0.201469	0.00356685
RGS6|P49758	23.2743	3.53420388841891e-08	1.61490057992708e-08	0.00211166	0.019038	0.199404	0.115076	-0.0843277
NAP1L4|Q99733	4.69088	0.0128646	0.0124765	0.681685	0.131673	-0.0385013	-0.0120849	0.0264164
MAP7D2|Q96T17	14.2247	9.08481200847496e-06	0.000275027	1.5951904071998e-05	0.401049	0.14116	0.186402	0.0452418
ASPH|Q12797	45.1168	1.2914330507848e-12	3.31777823889549e-09	2.45107620000518e-06	0.00502048	-0.37941	-0.244054	0.135356
EHD4|Q9H223	3.84273	0.0269907	0.205538	0.0211276	0.412342	-0.0784091	-0.138608	-0.0601993
FCSK|Q8N0W3	12.454	3.07565074790443e-05	2.07394288408436e-05	0.00555871	0.397217	-0.17495	-0.127035	0.0479144
LIMK1|P53667	2.44038	0.0958773	0.166271	0.995979	0.15646	0.06915	-0.00355817	-0.0727082
ACOX1|Q15067	13.4257	1.5653063874605e-05	0.000355855	0.852843	7.82333706790261e-05	0.1869	-0.0270486	-0.213949
STOML2|Q9UJZ1	4.17069	0.0202216	0.0148018	0.259049	0.521415	0.0632466	0.0384707	-0.0247758
SLC25A46|Q96AG3	28.3821	2.31576909901376e-09	3.81682868442177e-07	0.000190701	0.0256161	0.255472	0.1615	-0.0939723
ACTR1A|P61163	1.3815	0.259208	0.614008	0.780567	0.239504	-0.0162904	0.01281	0.0291005
KATNB1|Q9BVA0	31.1842	5.74146915838229e-10	3.52701338559907e-07	1.24181638638809e-07	0.924303	0.182934	0.173213	-0.00972095
NPTXR|O95502	6.04921	0.00407628	0.0122766	0.0080436	0.887336	0.217634	0.253111	0.0354765
COBL|O75128	5.73573	0.00529348	0.851285	0.0336716	0.00499955	-0.0200523	0.105237	0.125289
SPECC1L|Q69YQ0	11.9134	4.50914659651349e-05	0.00126691	0.736572	0.00013369	-0.071029	0.015765	0.086794
CAMKK1|Q8N5S9	5.76451	0.00516751	0.00403922	0.428407	0.14823	0.114514	0.0473689	-0.0671451
NSUN2|Q08J23	5.28839	0.00771678	0.99472	0.0229104	0.0106562	0.00357924	-0.109925	-0.113504
SNX2|O60749	0.0898571	0.914187	0.906594	0.980783	0.976514	-0.00605593	-0.00297733	0.0030786
NCEH1|Q6PIU2	4.88252	0.010909	0.00786194	0.336039	0.301912	0.0781418	0.0394624	-0.0386794
ELAVL4|P26378	14.8179	6.10485927953543e-06	0.00221536	4.06622663617906e-06	0.0602597	0.0878557	0.147386	0.0595307
PRKCSH|P14314	0.82044	0.445197	0.416303	0.709808	0.921975	0.0210119	0.0144551	-0.00655679
RAB5B|P61020	2.58206	0.0841418	0.340133	0.0702995	0.551394	0.0292746	0.0516396	0.022365
GPD1|P21695	13.1398	1.90628251726651e-05	1.11934382566181e-05	0.00806974	0.249425	-0.558408	-0.376224	0.182183
KCTD16|Q68DU8	4.97863	0.0100467	0.00879569	0.0782095	0.813206	0.107043	0.0849711	-0.0220723
BAG5|Q9UL15	12.421	3.14780088328401e-05	7.24516749442961e-05	0.00041033	0.997045	0.0904518	0.0889561	-0.00149571
RBSN|Q9H1K0	4.02893	0.0229018	0.0190962	0.147583	0.783697	0.0754206	0.0568041	-0.0186165
NCALD|P61601	53.5494	5.48685347494019e-14	1.08261330510835e-09	6.53120702553655e-08	0.399113	0.485237	0.419249	-0.0659875
KPNA3|O00505	16.7258	1.760566812332e-06	4.58076241283134e-06	0.64119	0.000262417	-0.0921424	-0.0172071	0.0749353
RAB1A|P62820	6.10133	0.00390389	0.0528785	0.0031959	0.367776	0.0498176	0.0792554	0.0294378
SPIRE1|Q08AE8	3.57964	0.0340962	0.771047	0.0339908	0.103054	0.0152489	0.0628176	0.0475686
TBC1D5|Q92609	3.5214	0.0359154	0.127753	0.0357624	0.696446	0.046355	0.066092	0.019737
AGK|Q53H12	23.3236	3.43819073609344e-08	1.57023437585835e-08	0.00207748	0.0189719	0.207765	0.119953	-0.0878126
RUVBL1|Q9Y265	18.3534	6.34331899775195e-07	3.34312430072536e-07	0.0229452	0.0131508	-0.126659	-0.0631258	0.0635327
FNBP1|Q96RU3	9.66668	0.000233725	0.00014448	0.0297062	0.329631	-0.127197	-0.0841213	0.0430754
ARHGEF6|Q15052	10.3215	0.000143312	0.0049603	0.000136698	0.281862	-0.0892559	-0.1325	-0.0432444
HMGCS1|Q01581	6.05168	0.00406795	0.0642208	0.561148	0.00430292	0.229963	-0.114112	-0.344076
PLCH2|O75038	0.813975	0.448007	0.999581	0.534225	0.472331	-0.00162279	0.0698875	0.0715103
MTX2|O75431	28.1848	2.56117112058467e-09	1.27128644116087e-06	0.00860117	0.000704069	0.19949	0.091363	-0.108127
SGTB|Q96EQ0	43.7106	2.26373592618698e-12	1.62074353503106e-08	5.38890625456645e-08	0.160095	0.333216	0.263089	-0.0701271
AGO3|Q9H9G7	7.96774	0.000864675	0.00129344	0.764956	0.0164089	-0.0956236	-0.0198953	0.0757283
MYO1E|Q12965	10.1612	0.000161421	0.00010562	0.0172257	0.402516	-0.279458	-0.195672	0.0837862
NPTN|Q9Y639	18.5906	5.48248614759538e-07	2.67963951028349e-07	0.0041831	0.0593895	0.141972	0.0858841	-0.0560882
PIP4K2A|P48426	8.55206	0.000547764	0.000545404	0.0101167	0.811376	-0.296057	-0.248676	0.0473813
SMARCA5|O60264	8.23467	0.000701297	0.000435539	0.136729	0.163724	-0.0991706	-0.0524902	0.0466804
SLC17A7|Q9P2U7	12.4783	3.02348446573587e-05	5.27521975888234e-05	0.000602439	0.956149	0.215945	0.202307	-0.0136382
ALAD|P13716	38.073	2.40675829679951e-11	5.40646108849228e-11	0.000134148	0.00123579	-0.407017	-0.227133	0.179884
PSIP1|O75475	0.287975	0.750828	0.83187	0.992606	0.773472	-0.0233347	0.00517304	0.0285078
LACTB|P83111	0.17167	0.842676	0.989377	0.910558	0.833218	-0.00699988	0.0229542	0.0299541
GRK3|P35626	4.39621	0.016607	0.133164	0.653158	0.0170142	0.0998852	-0.049954	-0.149839
SNX5|Q9Y5X3	0.865449	0.426136	0.467027	0.513622	0.999177	-0.0214464	-0.0221697	-0.000723287
HPRT1|P00492	19.5893	2.98980146585988e-07	4.29805659174498e-07	4.41521665730527e-05	0.748408	0.145845	0.12749	-0.0183551
ANXA2|P07355	8.71347	0.000483463	0.0354406	0.000314367	0.126692	-0.256147	-0.461647	-0.2055
GSTM3|P21266	4.76599	0.0120582	0.00868629	0.182784	0.537509	-0.32955	-0.211466	0.118084
APBB1|O00213	3.19447	0.0481681	0.0987112	0.0640131	0.90431	0.0598555	0.0724553	0.0125998
AGO2|Q9UKV8	2.97474	0.0587697	1	0.102817	0.0749809	-1.08034e-05	0.0470803	0.0470911
MACROH2A1|O75367	19.3669	3.41840133834322e-07	6.0941643753587e-07	0.383628	0.000214294	-0.211721	-0.0530326	0.158689
COL12A1|Q99715	2.67968	0.076929	0.349308	0.0630375	0.508866	-0.146813	-0.267933	-0.12112
PDLIM5|Q96HC4	7.58969	0.00116622	0.000888142	0.031829	0.619119	-0.267297	-0.199782	0.0675152
HINT1|P49773	1.13787	0.327431	0.322693	0.509266	0.976018	-0.0375137	-0.0318994	0.00561435
EIF3L|Q9Y262	10.5263	0.000123187	7.80249789724685e-05	0.139869	0.0571697	-0.0659156	-0.0308411	0.0350745
DOP1B|Q9Y3R5	0.835025	0.438926	0.406687	0.737034	0.895051	0.0450159	0.0288186	-0.0161974
LGI1|O95970	4.55625	0.0144525	0.0163694	0.800169	0.103898	0.0915093	0.0226447	-0.0688646
SLC27A1|Q6PCB7	24.2566	2.05123362014374e-08	1.50176858837447e-06	7.38353236329203e-08	0.335345	-0.223071	-0.281255	-0.0581843
PDIA6|Q15084	1.20353	0.307393	0.899426	0.555079	0.280994	-0.0149011	0.0390378	0.0539389
SLC4A1|P02730	12.9872	2.11895125684326e-05	0.00789313	0.174011	1.89864966221309e-05	-0.371079	0.239026	0.610105
PDK2|Q15119	23.2914	3.50061904021438e-08	1.67451480459491e-08	0.000715329	0.0485334	0.231104	0.146384	-0.0847203
ARHGAP12|Q8IWW6	9.45525	0.00027419	0.000292684	0.497576	0.0174958	-0.0815408	-0.0245027	0.0570381
AQP4|P55087	8.25157	0.000692096	0.000525696	0.023457	0.602226	-0.352074	-0.264282	0.0877917
ERMP1|Q7Z2K6	3.07823	0.0535044	0.0495603	0.189231	0.899955	-0.102005	-0.082842	0.0191628
MCTP1|Q6DN14	22.7021	4.87474756655414e-08	1.79996526017412e-07	2.64364878954648e-06	0.991883	0.253299	0.248164	-0.00513469
HNRNPA3|P51991	4.31541	0.0178183	0.299263	0.0128978	0.215728	0.0329423	0.0714571	0.0385148
PTPRN|Q16849	9.53058	0.000259001	0.0134953	0.000194591	0.189085	0.182074	0.295995	0.113921
PTGR2|Q8N8N7	31.3052	5.41376867857311e-10	6.84900688596525e-08	3.11197051983125e-06	0.229502	-0.323228	-0.251623	0.0716057
CACNA1C|Q13936	10.7457	0.000104839	0.00100387	0.000223633	0.656568	0.0998554	0.123705	0.02385
NCKIPSD|Q9NZQ3	27.5493	3.55118007579008e-09	4.26485011909192e-07	0.00349877	0.00230875	0.217674	0.11038	-0.107294
CALD1|Q05682	2.00726	0.143428	0.320705	0.137824	0.784523	-0.0591765	-0.0871652	-0.0279887
PPM1B|O75688	2.54592	0.0869865	0.0713793	0.381896	0.736382	-0.0373581	-0.0245265	0.0128317
PRDX5|P30044	0.472173	0.625982	0.904392	0.600154	0.808693	-0.0115329	-0.0288777	-0.0173449
TAGLN2|P37802	4.30867	0.0179235	0.19753	0.013362	0.32608	-0.0939955	-0.174322	-0.0803264
PSMA2|P25787	19.2054	3.76892012852067e-07	1.83248314855611e-07	0.009199	0.0230363	-0.0963012	-0.0526209	0.0436803
BLVRB|P30043	17.3452	1.18885386544065e-06	7.36677271850894e-07	0.0594456	0.00717799	-0.37566	-0.166051	0.209609
CLCN4|P51793	16.3124	2.29482855269167e-06	1.20516964108308e-06	0.00469362	0.12379	-0.0952063	-0.060868	0.0343383
PTCD3|Q96EY7	4.35554	0.0172057	0.0166194	0.698187	0.152259	0.183594	0.0578718	-0.125722
ERAP1|Q9NZ08	0.559901	0.574271	0.574071	0.705299	0.991877	-0.103212	-0.0903553	0.0128564
TTBK1|Q5TCY1	37.1634	3.58976520943023e-11	2.52194548027891e-06	8.48397629926723e-09	0.974093	0.155981	0.151559	-0.00442227
SNX30|Q5VWJ9	18.0703	7.55700604982487e-07	1.35127251310596e-06	5.31671090624464e-05	0.875839	0.180065	0.163948	-0.0161176
PPP1R2|P41236	14.4465	7.82519597678433e-06	1.36196968417712e-05	0.000253483	0.926776	0.191271	0.176712	-0.0145591
ANXA11|P50995	2.74447	0.0724968	0.0754095	0.181732	0.969787	-0.103999	-0.0925951	0.0114036
PRPF19|Q9UMS4	17.2281	1.27994598764239e-06	6.62007114571317e-06	0.877167	7.98087480256005e-05	0.155032	0.0159682	-0.139064
ARCN1|P48444	15.693	3.42882971413886e-06	3.90219520846058e-05	0.998902	5.68046574384029e-05	-0.066124	0.000686952	0.066811
ARAP1|Q96P48	20.9586	1.32791123598616e-07	8.75577684800177e-08	0.000229593	0.238386	-0.225195	-0.165543	0.0596515
OSBPL6|Q9BZF3	10.5553	0.000120582	7.15304219095492e-05	0.0971368	0.08318	0.169221	0.086057	-0.083164
SON|P18583	5.5675	0.00609617	0.0187507	0.995596	0.018492	-0.0663645	0.00234785	0.0687123
TRIM32|Q13049	11.9909	4.26717073880898e-05	5.94618752030041e-05	0.534583	0.00414199	0.133687	0.0342271	-0.0994603
XPO4|Q9C0E2	11.701	5.24755989407624e-05	0.118828	0.0239957	2.89503045018957e-05	0.0434905	-0.0647056	-0.108196
RMDN3|Q96TC7	4.70993	0.0126549	0.382103	0.229141	0.0089949	0.0334326	-0.0460082	-0.0794408
CHORDC1|Q9UHD1	10.9846	8.80414974317859e-05	0.0904503	0.0461777	5.06223468514921e-05	-0.128405	0.161786	0.290191
AP3M1|Q9Y2T2	39.0312	1.58872202160277e-11	3.83401567190919e-09	4.33063930238564e-06	0.0201556	0.137146	0.0924765	-0.0446698
APLP1|P51693	1.84992	0.166255	0.721505	0.518479	0.141067	-0.0293472	0.0462079	0.0755551
TMEM94|Q12767	13.4271	1.5637843560022e-05	0.000134848	5.98967498905978e-05	0.76372	0.115087	0.134042	0.0189543
GEMIN5|Q8TEQ6	8.31464	0.000658843	0.000404023	0.118504	0.181271	-0.0731103	-0.0398995	0.0332108
LAMB1|P07942	2.93278	0.0610542	0.241217	0.0530517	0.599152	-0.0967932	-0.156264	-0.0594711
SCIN|Q9Y6U3	12.1708	3.75597535600212e-05	2.72378644385896e-05	0.00479828	0.470076	-0.975546	-0.73062	0.244925
PHLPP1|O60346	11.9075	4.52797345599124e-05	2.6712375553406e-05	0.0866524	0.0516427	-0.216302	-0.106352	0.10995
ACADSB|P45954	2.69181	0.0760783	0.306648	0.736113	0.0736065	0.102501	-0.0571994	-0.159701
PHB|P35232	7.10131	0.00172425	0.00111154	0.173802	0.21341	0.10615	0.0565862	-0.0495638
TBC1D1|Q86TI0	4.58959	0.0140413	0.550872	0.154062	0.0102052	-0.0441447	0.087632	0.131777
DGKA|P23743	10.483	0.00012718	0.000330113	0.00088564	0.994183	0.128287	0.131584	0.00329738
DIS3L2|Q8IYB7	2.91158	0.0622434	0.141939	0.0712946	0.847241	0.03597	0.0466029	0.010633
RPS6KA1|Q15418	27.0644	4.56791704061017e-09	6.68564789785797e-07	0.0029888	0.0032561	-0.291543	-0.151328	0.140215
TIMM44|O43615	19.9589	2.39634998858744e-07	1.27559935614308e-07	0.0204863	0.00762043	0.192082	0.0933855	-0.0986963
ACSL4|O60488	9.70759	0.000226637	0.000209689	0.00702279	0.731595	0.12921	0.105593	-0.0236168
MAP7D1|Q3KQU3	30.8318	6.81756617602246e-10	4.43616637972062e-07	1.1876703239766e-06	0.43942	0.299481	0.2492	-0.0502812
PRPS1|P60891	5.20531	0.00828072	0.0160283	0.975173	0.0364644	-0.0626853	-0.00518405	0.0575012
PRPSAP1|Q14558	3.87444	0.0262444	0.0281459	0.80616	0.152267	-0.0494307	-0.0129763	0.0364544
ICA1|Q05084	40.1067	1.00354702082568e-11	4.38443158732862e-08	1.58454006593534e-06	0.0334715	0.236498	0.165751	-0.0707464
ARMC8|Q8IUR7	20.6208	1.6188916543558e-07	1.78516275907148e-05	3.02690189912802e-07	0.221732	-0.108328	-0.146134	-0.0378062
CCDC93|Q567U6	3.92617	0.0250722	0.0287763	0.0801571	0.979141	-0.0530748	-0.0489981	0.00407673
RPA1|P27694	4.29102	0.0182017	0.0132676	0.333222	0.398694	-0.0866815	-0.0467781	0.0399034
MECP2|P51608	14.0198	1.04346698948436e-05	0.000289169	0.823004	5.10439634177073e-05	-0.142187	0.022434	0.164621
APLP2|Q06481	4.46564	0.0156341	0.0125131	0.502586	0.233523	-0.091247	-0.038513	0.052734
EPN1|Q9Y6I3	51.7051	1.06425718806725e-13	6.15566322854566e-08	1.05286845428706e-07	0.983028	0.312684	0.306594	-0.0060892
DPP9|Q86TI2	3.13377	0.0508823	0.0562984	0.131888	0.981927	0.0563725	0.0518691	-0.00450338
CEP41|Q9BYV8	4.65313	0.0132908	0.068722	0.0133292	0.618103	0.0464562	0.06635	0.0198939
ACTR10|Q9NZ32	0.107313	0.898419	0.933695	0.898876	0.990783	0.00597856	0.00824698	0.00226843
USP19|O94966	3.77914	0.0285544	0.681679	0.0260755	0.109766	0.0245517	0.0866373	0.0620855
PSMA5|P28066	21.9557	7.45512833865362e-08	3.56705764925636e-08	0.00120807	0.0501351	-0.114496	-0.0715335	0.0429628
PEAK1|Q9H792	5.51032	0.00639686	0.16451	0.00438803	0.189673	0.0398403	0.0792976	0.0394573
PCBP3|P57721	1.62436	0.205724	0.41769	0.904356	0.218909	-0.0378969	0.0141111	0.052008
HNRNPC|P07910	5.28521	0.0077376	0.178755	0.363267	0.00605708	-0.0358093	0.0301551	0.0659644
NUDCD3|Q8IVD9	11.9621	4.35556772532054e-05	0.000298049	0.000154129	0.800992	0.151009	0.174825	0.0238164
FNDC3A|Q9Y2H6	0.275874	0.759882	0.991409	0.842257	0.753031	0.00316277	-0.0156316	-0.0187944
SDK2|Q58EX2	2.50995	0.089917	0.307986	0.0781745	0.622916	0.0561493	0.0926683	0.036519
WDR37|Q9Y2I8	4.03	0.0228802	0.0248574	0.0828412	0.961316	0.0662714	0.0594556	-0.0068158
C16orf70|Q9BSU1	30.6258	7.54143834194758e-10	4.28633700475389e-08	4.18141955103035e-05	0.0430014	0.179301	0.12058	-0.0587209
ACSS3|Q9H6R3	8.86145	0.000431367	0.000721838	0.00352515	0.988758	-0.266177	-0.256073	0.0101048
ABCA3|Q99758	7.30426	0.00146472	0.0167906	0.00152212	0.472613	-0.0797998	-0.113928	-0.0341277
NUP160|Q12769	13.6255	1.36487978215577e-05	7.20825971411987e-06	0.0247279	0.084696	-0.11343	-0.0646824	0.0487474
RAB35|Q15286	22.5663	5.26403792737203e-08	7.1260325307243e-08	1.63293105045481e-05	0.652829	0.154084	0.132239	-0.0218446
NECAB1|Q8N987	37.2805	3.40862291317238e-11	7.80905285623644e-07	1.87604750401249e-07	0.310833	0.368416	0.301366	-0.0670499
ATP5PB|P24539	13.9247	1.11303977106195e-05	6.3199528949065e-06	0.0580887	0.0325943	0.161687	0.0796178	-0.0820695
DGKG|P49619	21.0884	1.2309581550204e-07	5.92890735395812e-08	0.00763325	0.0131193	-0.304859	-0.1625	0.142359
ZC3H7A|Q8IWR0	6.30202	0.00330733	0.00337985	0.629123	0.0623606	-0.0695896	-0.0208272	0.0487623
GRM2|Q14416	19.9159	2.45855013749358e-07	2.75916797742859e-07	6.7193202750393e-05	0.60057	0.282624	0.236238	-0.0463863
ASS1|P00966	2.20291	0.119489	0.104627	0.362182	0.853884	-0.120679	-0.0883981	0.0322814
MTMR1|Q13613	1.52122	0.226889	0.296808	0.280034	0.979589	0.0351974	0.0398784	0.004681
PTPN9|P43378	2.217	0.117932	0.0997555	0.638954	0.544279	0.0740665	0.0354289	-0.0386376
PCSK2|P16519	2.73229	0.0733096	0.0826198	0.905312	0.23051	-0.0936907	-0.0201932	0.0734975
GPS1|Q13098	1.21694	0.303458	0.554789	0.282225	0.800742	0.0140205	0.022885	0.00886447
NDUFS3|O75489	26.0066	7.97233616454783e-09	3.56799934042584e-09	0.000837198	0.0161509	0.28366	0.167641	-0.116019
ITPKA|P23677	23.2589	3.56474093806459e-08	1.71043369467938e-08	0.000699061	0.0500261	0.397904	0.252697	-0.145207
NDUFV2|P19404	26.186	7.2483649067525e-09	3.24792248651562e-09	0.00153742	0.00864124	0.263501	0.147503	-0.115998
FKBP5|Q13451	0.108856	0.897039	0.903243	0.924003	0.999938	-0.035186	-0.0342926	0.000893334
KIFAP3|Q92845	9.50285	0.000264489	0.000238052	0.00823706	0.717161	0.0780499	0.063203	-0.0148468
PHLDB1|Q86UU1	3.222	0.0469867	0.0960961	0.0629902	0.906299	-0.131941	-0.159245	-0.0273032
SMARCA2|P51531	5.97054	0.0043516	0.722694	0.042741	0.0035413	-0.0137246	0.0486976	0.0624221
HDAC2|Q92769	3.92898	0.0250102	0.0219656	0.633847	0.224992	-0.0641791	-0.0236987	0.0404804
CDH10|Q9Y6N8	30.9469	6.44494126039153e-10	4.70278464408524e-07	8.5703830073891e-06	0.128978	0.362088	0.267112	-0.0949765
SIPA1L3|O60292	2.04	0.139101	0.124256	0.746665	0.492661	0.0705657	0.0286773	-0.0418883
DENND5B|Q6ZUT9	0.985847	0.379185	0.370029	0.569138	0.972655	0.0241426	0.0200178	-0.00412482
WASF3|Q9UPY6	7.28572	0.00148666	0.000948887	0.160464	0.212477	0.117237	0.0631285	-0.0541088
TFRC|P02786	1.51745	0.227703	0.441595	0.910713	0.241371	0.110865	-0.0411706	-0.152035
ASNA1|O43681	0.565528	0.571109	0.558555	0.733564	0.979135	0.0168141	0.0135272	-0.00328698
CTIF|O43310	8.81768	0.000446142	0.851176	0.00506632	0.000482015	-0.0105626	0.0705139	0.0810765
ARHGEF17|Q96PE2	8.69042	0.000492145	0.000413218	0.014268	0.684271	-0.131186	-0.103436	0.0277503
HIBCH|Q6NVY1	0.807128	0.451002	0.752595	0.418316	0.786785	-0.0379332	-0.0739239	-0.0359907
BZW1|Q7L1Q6	13.4637	1.52497219300844e-05	8.80184182017185e-06	0.00780221	0.228783	-0.142774	-0.095334	0.0474396
LPP|Q93052	5.55524	0.00615941	0.0260516	0.00831616	0.747158	-0.139251	-0.178549	-0.0392989
WASL|O00401	11.1877	7.59626164952197e-05	0.000237617	0.000501397	0.979178	0.160111	0.167747	0.00763647
COX5A|P20674	17.1915	1.30990575405998e-06	6.7797355873811e-07	0.00367788	0.109774	0.208946	0.133367	-0.0755784
SRC|P12931	4.42855	0.0161463	0.0972219	0.0145465	0.543424	0.0600611	0.0912517	0.0311906
UBA5|Q9GZZ9	6.46209	0.00289951	0.0455811	0.597051	0.00337701	-0.0384894	0.0169436	0.055433
NAA35|Q5VZE5	8.90546	0.00041702	0.000285033	0.0254587	0.47174	0.0737614	0.0523055	-0.0214559
DNAJC3|Q13217	1.11971	0.333211	0.950599	0.343356	0.449953	-0.0102489	-0.0526293	-0.0423803
DNAJA3|Q96EY1	11.6324	5.51214208132959e-05	3.1363632095327e-05	0.0209065	0.210263	0.109982	0.0696354	-0.0403466
PHACTR1|Q9C0D0	33.5543	1.85421460320455e-10	2.06863618763035e-07	3.01354999843184e-08	0.984108	0.331768	0.324021	-0.00774712
CAMK4|Q16566	23.5858	2.97094781580726e-08	1.70942618948899e-08	0.000171652	0.132915	0.378541	0.266283	-0.112259
PPL|O60437	2.14001	0.126698	0.708987	0.110818	0.337117	0.0362893	0.103489	0.0671996
COPS6|Q7L5N1	0.446465	0.64203	0.769837	0.980476	0.660693	0.00876703	-0.00265572	-0.0114228
ACADS|P16219	0.479403	0.621543	0.654268	0.994936	0.734889	-0.108636	-0.0130876	0.0955488
NCK2|O43639	6.15213	0.00374308	0.00248704	0.142281	0.379691	0.0777885	0.0470944	-0.0306941
IDH1|O75874	21.4378	1.00477813343313e-07	5.63234402561896e-07	2.52307961257081e-06	0.982195	-0.231945	-0.239279	-0.00733457
RABL6|Q3YEC7	7.98668	0.000851879	0.000559018	0.0488663	0.42063	0.0842155	0.0565413	-0.0276742
SNTB2|Q13425	4.89004	0.0108389	0.112229	0.00851544	0.382753	-0.0553192	-0.0927245	-0.0374052
RHOT1|Q8IXI2	2.19494	0.120377	0.104382	0.376251	0.83884	0.0382307	0.0274479	-0.0107828
[truncated: 7,442 more rows]

## Sheet: Table S5
Supplemental Table S5. Cerebrovascular WGCNA module assaignment.
Orig Order	UniqueID	net$colors	kMEdarkorange2	kMEthistle2	kMEdarkturquoise	kMEbrown4	kMEorange	kMEindianred4	kMElightcyan	kMElightcyan1	kMEthistle	kMEthistle3	kMEcoral3	kMElavenderblush2	kMEdarkorange	kMEpink	kMEyellowgreen	kMEmediumorchid	kMEbrown	kMEyellow	kMEcyan	kMEsaddlebrown	kMEpalevioletred2	kMEnavajowhite2	kMEdarkolivegreen	kMEdarkolivegreen4	kMElightpink4	kMEbisque4	kMEhoneydew	kMEroyalblue	kMEskyblue4	kMEbrown2	kMEplum3	kMEhoneydew1	kMEdarkmagenta	kMEgrey60	kMEviolet	kMEgreenyellow	kMEblue	kMElightyellow	kMEdarkred	kMEdarkslateblue	kMElightsteelblue1	kMEblack	kMEdarkgreen	kMEplum	kMEdarkviolet	kMEdarkseagreen3	kMEskyblue
5404	IGLC2|P0DOY2	skyblue4	0.0887361	-0.180359	-0.257326	-0.0193139	-0.173446	-0.0206385	0.156926	0.201367	0.105515	0.151364	-0.0466621	0.0157969	0.290406	0.0171032	0.0999954	0.395179	0.282928	0.219054	0.191941	0.157728	0.212228	0.19445	0.318688	0.160871	0.215777	0.503805	0.265293	0.485725	0.934972	0.335761	0.220407	0.0174235	0.138781	0.177701	-0.158693	-0.0126177	-0.211625	-0.163378	-0.330436	-0.363484	-0.0214449	-0.120017	-0.193629	-0.297344	-0.119855	-0.22633	-0.119173
9748	IGKV3D-11|A0A0A0MRZ8	skyblue4	0.0912101	-0.0300884	-0.111127	0.063231	-0.0212789	0.0559457	0.142169	0.20961	0.100299	0.150196	-0.00702157	0.0770824	0.19744	-0.0262947	0.0609383	0.393718	0.165213	0.172572	0.0772218	-0.0771478	0.234861	0.104858	0.135602	0.0715814	0.0552646	0.45016	0.14284	0.447241	0.913165	0.414891	0.361949	0.156383	0.146094	0.189546	-0.14614	0.0109125	-0.125655	-0.0978959	-0.152795	-0.138907	0.0296105	0.060269	0.0266359	-0.0700475	-0.145894	-0.107885	-0.0270895
3999	IGKC|P01834	skyblue4	0.143965	0.0552897	-0.219495	0.018283	-0.118523	-0.018753	0.231853	0.255234	0.0737128	0.119576	-0.07206	0.0525799	0.238325	0.0101782	0.126871	0.367142	0.227146	0.209477	0.283933	0.0725847	0.25769	0.266318	0.254652	0.132204	0.174573	0.517923	0.221965	0.466182	0.911842	0.339639	0.282951	0.178542	0.100032	0.196356	-0.248081	-0.117816	-0.188346	-0.206222	-0.188714	-0.250171	-0.0431245	-0.0512417	-0.13833	-0.157629	-0.25604	-0.12728	-0.1249
9555	IGKV3-15|P01624	skyblue4	0.12418	0.00730284	-0.166143	0.0422722	-0.0903112	0.0994673	0.220661	0.273085	0.0920967	0.163647	-0.0589223	0.113727	0.278161	0.0224668	0.139885	0.398494	0.238329	0.218108	0.182694	0.0501857	0.253424	0.25223	0.246706	0.147374	0.16477	0.524237	0.178193	0.491809	0.910023	0.367882	0.280389	0.155304	0.100783	0.188615	-0.250333	-0.0968058	-0.232911	-0.222497	-0.210668	-0.247882	-0.0356334	-0.069377	-0.10213	-0.187785	-0.256339	-0.143317	-0.103594
9770	IGKV3-20|P01619	skyblue4	0.073877	-0.0353089	-0.149731	-0.0522967	-0.14429	0.0400641	0.234894	0.214996	0.0846493	0.0856954	-0.00554317	0.083153	0.210855	0.0778676	0.131557	0.279392	0.146937	0.139663	0.278093	0.064397	0.238354	0.191261	0.169861	0.0286947	0.0732716	0.4255	0.165268	0.34666	0.908582	0.260208	0.243381	0.0439621	0.0450457	0.0684536	-0.244514	-0.0428941	-0.220565	-0.24892	-0.225284	-0.217829	-0.0887962	-0.0787853	-0.169686	-0.23632	-0.105105	-0.100507	-0.0840785
9100	IGKV4-1|P06312	skyblue4	0.258497	0.0300549	-0.0997616	0.205045	0.0271417	0.0945363	0.232668	0.369026	0.299967	0.314356	0.0711713	0.152379	0.358469	0.0423441	0.184409	0.459952	0.38529	0.390434	0.10624	0.0603237	0.0971731	0.12273	0.288822	0.0211874	0.158609	0.478656	0.309592	0.445316	0.902763	0.311657	0.147502	0.0614416	0.141643	0.293811	-0.225887	-0.0128205	-0.193184	-0.145666	-0.196066	-0.241905	0.0337241	0.0138064	-0.081269	-0.128923	-0.149292	-0.164552	-0.0521493
5915	IGLL5|B9A064	skyblue4	0.0618862	-0.132036	-0.229444	-0.0446479	-0.182309	-0.0207962	0.168929	0.181342	0.0769039	0.122374	-0.0449726	0.0258951	0.2479	0.00407036	0.081369	0.35733	0.230191	0.167838	0.243039	0.13362	0.234591	0.212266	0.290729	0.158761	0.189367	0.477109	0.227948	0.45475	0.891141	0.288629	0.215004	0.0206523	0.131646	0.129832	-0.144163	-0.0202235	-0.200543	-0.173793	-0.294511	-0.328918	-0.00610753	-0.124025	-0.190881	-0.29518	-0.119761	-0.176078	-0.132433
9668	IGHV4-34|P06331	skyblue4	0.263587	-0.0578499	-0.155955	0.242059	0.133222	0.118191	0.0454971	0.230854	0.246444	0.229201	-0.0291099	0.0139278	0.34508	-0.0797908	0.0608447	0.661517	0.441006	0.392336	-0.175798	-0.0748886	0.26719	0.0953875	0.343556	0.209418	0.256859	0.400362	0.20185	0.289916	0.868322	0.493504	0.387169	0.368435	0.370685	0.467809	-0.186466	0.152126	-0.117238	-0.0575614	-0.142178	-0.146908	0.165844	0.125911	0.117489	-0.00447239	-0.179524	-0.0315393	0.120784
8182	IGHV3-7|P01780	skyblue4	0.121824	-0.0470101	-0.137392	0.0244984	-0.0941203	0.0413674	0.235725	0.281222	0.207748	0.247386	0.0816129	0.118703	0.308472	0.0922397	0.1799	0.391155	0.247191	0.236183	0.17198	0.109503	0.183204	0.12053	0.227147	0.0317959	0.0802698	0.474359	0.211969	0.472066	0.845442	0.318762	0.178176	-0.0363111	0.116164	0.157471	-0.195174	-0.0260923	-0.230155	-0.195115	-0.27085	-0.300536	-0.0250535	-0.0630154	-0.151924	-0.251804	-0.0146853	-0.110527	-0.0459862
9675	IGLV7-46|A0A075B6I9	skyblue4	0.150008	-0.116878	-0.337047	0.0246514	-0.212276	-0.000526097	0.301781	0.394368	0.223534	0.307676	0.0155844	0.126398	0.459255	0.108903	0.242331	0.429116	0.428443	0.357244	0.27896	0.373101	0.189052	0.273546	0.447456	0.228652	0.340095	0.605456	0.429615	0.408058	0.826069	0.320956	0.0485199	-0.0475284	0.10422	0.198326	-0.308059	-0.0863697	-0.324264	-0.2836	-0.445258	-0.576454	-0.152027	-0.260357	-0.358615	-0.453671	-0.115883	-0.203506	-0.119299
6030	CD5L|O43866	skyblue4	0.095501	-0.135943	-0.298874	0.0112797	-0.175187	-0.0792603	0.0846169	0.193727	0.103912	0.152439	-0.0778461	-0.0506204	0.264491	0.0115598	0.107555	0.333215	0.268873	0.216455	0.256881	0.315985	0.216579	0.162866	0.320917	0.160839	0.237631	0.435731	0.391918	0.28174	0.791919	0.34616	0.127357	0.0192214	0.186176	0.177223	-0.223525	0.0500418	-0.151624	-0.163303	-0.313721	-0.408129	-0.103476	-0.144381	-0.264181	-0.339599	0.0439763	-0.0304217	0.112324
1425	IGHM|P01871	skyblue4	0.220468	-0.060787	-0.158642	0.115825	-0.0964509	0.106099	0.295564	0.381742	0.302478	0.314665	0.127598	0.16364	0.406038	0.159638	0.26699	0.29682	0.351448	0.364493	0.181603	0.27152	0.0163912	0.104318	0.279774	0.0185687	0.190342	0.38692	0.39838	0.295201	0.787124	0.150724	-0.0225682	-0.127983	0.0323927	0.139019	-0.287569	-0.0479759	-0.294947	-0.252945	-0.3209	-0.392575	-0.0631327	-0.144133	-0.245024	-0.355814	-0.0377549	-0.162459	-0.0449392
9190	IGLV4-69|A0A075B6H9	skyblue4	0.132142	-0.172705	-0.203242	0.0551304	-0.0453663	-0.167117	0.00496825	0.12783	0.154684	0.151763	-0.0389311	-0.105109	0.214317	-0.0784262	0.0343031	0.442936	0.300604	0.245114	0.0169504	0.0212452	0.182625	0.0122609	0.273927	0.124907	0.167498	0.583995	0.342475	0.40667	0.781527	0.339988	0.128107	0.166927	0.284279	0.360211	-0.113531	0.148808	-0.0337766	-0.00424781	-0.17791	-0.196476	0.104088	0.122973	-0.0166816	-0.0968544	-0.00621693	-0.0205631	0.120971
[truncated: 9,840 more rows]
[truncated: 47 more columns]

## Sheet: Table S6
Supplemental Table S4. Gene ontology terms for cerebrovascular protein modules.
[truncated: 94 more rows]

## Sheet: Table S7
Supplemental Table S7. The correlation analysis of cerebrovascular protein modules.
[truncated: 96 more rows]
[truncated: 41 more columns]

## Sheet: Table S8
Supplemental Table S8. MAGMA GWAS significance for genes associated with AD.
[truncated: 199 more rows]
[truncated: 44 more columns]

[truncated: 7 more sheets: Table S9, Table S10, Table S11, Table S12, Table S13, Table S14, Table S15]
